# Supplementary material for: Proteostasis modulates gene dosage evolution in antibiotic-resistant bacteria
Source: eLife. 2025 Mar 12;13:RP99785. doi: 10.7554/eLife.99785 (PMC11903035; doi:10.7554/eLife.99785)
Supplement: Figure 1—figure supplement 2—source data 1. [file elife-99785-fig1-figsupp2-data1.zip]

Archive with 4 entries (4 files):
- Figure 1-figure Supplement 2-InsB Annotated.tiff
- __MACOSX/._Figure 1-figure Supplement 2-InsB Annotated.tiff
- Figure 1-figure Supplement 2-InsL Annotated.tiff
- __MACOSX/._Figure 1-figure Supplement 2-InsL Annotated.tiff
