# Supplementary material for: Proteostasis modulates gene dosage evolution in antibiotic-resistant bacteria
Source: eLife. 2025 Mar 12;13:RP99785. doi: 10.7554/eLife.99785 (PMC11903035; doi:10.7554/eLife.99785)
Supplement: Figure 1—figure supplement 2—source data 2. [file elife-99785-fig1-figsupp2-data2.zip]

Archive with 3 entries (3 files):
- Figure 1-figure Supplement 2-InsB Raw.tiff
- __MACOSX/._Figure 1-figure Supplement 2-InsB Raw.tiff
- Figure 1-figure Supplement 2-InsL Raw.tiff
