# Supplementary material for: Proteostasis modulates gene dosage evolution in antibiotic-resistant bacteria
Source: eLife. 2025 Mar 12;13:RP99785. doi: 10.7554/eLife.99785 (PMC11903035; doi:10.7554/eLife.99785)
Supplement: Figure 2—source data 2. [file elife-99785-fig2-data2.zip]

Archive with 4 entries (4 files):
- Figure 2-DHFR LTMPR1 Raw.tiff
- __MACOSX/._Figure 2-DHFR LTMPR1 Raw.tiff
- Figure 2-DHFR WTMPR4 Raw.tiff
- __MACOSX/._Figure 2-DHFR WTMPR4 Raw.tiff
