# Supplementary material for: Proteostasis modulates gene dosage evolution in antibiotic-resistant bacteria
Source: eLife. 2025 Mar 12;13:RP99785. doi: 10.7554/eLife.99785 (PMC11903035; doi:10.7554/eLife.99785)
Supplement: Figure 3—source data 1. [file elife-99785-fig3-data1.zip]

Archive with 6 entries (6 files):
- Figure 3-DHFR Line A Annotated.tiff
- __MACOSX/._Figure 3-DHFR Line A Annotated.tiff
- Figure 3-DHFR Line B Annotated.tiff
- __MACOSX/._Figure 3-DHFR Line B Annotated.tiff
- Figure 3-DHFR Line C Annotated.tiff
- __MACOSX/._Figure 3-DHFR Line C Annotated.tiff
