# Supplementary material for: Proteostasis modulates gene dosage evolution in antibiotic-resistant bacteria
Source: eLife. 2025 Mar 12;13:RP99785. doi: 10.7554/eLife.99785 (PMC11903035; doi:10.7554/eLife.99785)
Supplement: Figure 7—source data 1. [file elife-99785-fig7-data1.zip]

Archive with 3 entries (3 files):
- Figure 7-DHFR Line A Annotated.tiff
- Figure 7-DHFR Line B Annotated.tiff
- Figure 7-DHFR Line C Annotated.tiff
