# Supplementary material for: Proteostasis modulates gene dosage evolution in antibiotic-resistant bacteria
Source: eLife. 2025 Mar 12;13:RP99785. doi: 10.7554/eLife.99785 (PMC11903035; doi:10.7554/eLife.99785)
Supplement: Supplementary file 3. [file elife-99785-supp3.xlsx]

## Sheet: Lon vs wild type
Gene_IDs	log2FoldChange	pvalue	padj	wt baseMean	Ion baseMean	Regulation	Significance	Gene_name	Gene_Description
agrA	-0.279068	0.265658	0.34191	82.7252	68.0926	DOWN	No	agrA	small RNA AgrA
agrB	-0.273123	0.731991	0.784515	8.08871	6.65333	DOWN	No	agrB	small RNA AgrB
alaT	1.35313	0.280322	0.357793	1.54621	4.10519	UP	No	alaT	tRNA-Ala
alaU	2.99363	0.0429603	0.0707713	0.624496	5.28084	UP	Yes	alaU	tRNA-Ala
alaV	2.26515	1.48564e-09	8.81125e-09	17.1948	81.063	UP	Yes	alaV	tRNA-Ala
alaW	-1.14509	0.000894045	0.00222193	57.6321	26.1476	DOWN	Yes	alaW	tRNA-Ala
alaX	-1.14822	3.12199e-05	0.000102145	92.4928	41.8218	DOWN	Yes	alaX	tRNA-Ala
arcZ	-0.145039	0.51603	0.595348	124.882	112.406	DOWN	No	arcZ	small regulatory RNA ArcZ
argQ	0.594735	0.000239249	0.00066614	253.262	383.357	UP	Yes	argQ	tRNA-Arg
argU	-2.52976	0.115595	0.166908	3.60293	0.598495	DOWN	No	argU	tRNA-Arg
argV	0.149559	0.620051	0.689701	59.9452	66.0349	UP	No	argV	tRNA-Arg
argW	1.66934	0.00109085	0.00265923	9.18974	29.7043	UP	Yes	argW	tRNA-Arg
argX	0.976001	0.000165268	0.000474654	73.917	144.744	UP	Yes	argX	tRNA-Arg
argY	-0.336629	0.00675635	0.0136348	1291.15	1023.03	DOWN	Yes	argY	tRNA-Arg
argZ	0.123724	0.420593	0.50291	777.954	848.487	UP	No	argZ	tRNA-Arg
arrS	-0.487606	0.000184058	0.00052341	2407.44	1716.89	DOWN	Yes	arrS	small regulatory RNA ArrS
asnT	-0.731415	0.00164525	0.00386518	184.735	110.869	DOWN	Yes	asnT	tRNA-Asn
asnV	-0.370861	0.79182	0.835603	2.78769	2.18596	DOWN	No	asnV	tRNA-Asn
asnW	-0.692784	0.266689	0.34304	16.5439	10.2441	DOWN	No	asnW	tRNA-Asn
aspT	2.24896	0.0371388	0.0620522	1.53119	7.70733	UP	Yes	aspT	tRNA-Asp
aspU	0.586156	0.27567	0.352762	13.456	20.5413	UP	No	aspU	tRNA-Asp
aspV	-0.559102	0.0634272	0.0995662	80.6933	55.15	DOWN	No	aspV	tRNA-Asp
b0001	-0.959528	1.54299e-06	6.08208e-06	346.423	178.59	DOWN	Yes	thrL	thr operon leader peptide
b0002	-0.475223	0.00620846	0.0126204	2305.97	1657.64	DOWN	Yes	thrA	fused aspartate kinase/homoserine dehydrogenase 1
b0003	-0.322935	0.0305052	0.0521378	1756.93	1403.8	DOWN	Yes	thrB	homoserine kinase
b0004	-0.48769	8.77646e-05	0.000264657	3422.61	2440.29	DOWN	Yes	thrC	threonine synthase
b0005	-0.29912	0.14697	0.206081	141.929	115.429	DOWN	No	yaaX	DUF2502 domain-containing protein YaaX
b0006	0.205141	0.161737	0.223213	596.879	688.007	UP	No	yaaA	peroxide stress resistance protein YaaA
b0007	0.993359	4.5666e-13	4.21373e-12	961.594	1914.47	UP	Yes	yaaJ	putative transporter YaaJ
b0008	-0.309042	0.00404607	0.0085842	40550.8	32731.1	DOWN	Yes	talB	transaldolase B
b0009	0.37474	0.0016199	0.00381163	1959.92	2540.2	UP	Yes	mog	molybdopterin adenylyltransferase
b0010	0.167374	0.263593	0.339742	331.231	372.195	UP	No	satP	acetate/succinate:H(+) symporter
b0011	0.073012	0.884753	0.9117	21.823	23.1653	UP	No	yaaW	putative enzyme-specific chaperone YaaW
b0013	0.150828	0.725893	0.77985	28.4423	31.5717	UP	No	yaaI	DUF2541 domain-containing protein YaaI
b0014	0.239918	0.0636129	0.0997875	32231.2	38061.9	UP	No	dnaK	chaperone protein DnaK
b0015	0.505371	2.92957e-05	9.62019e-05	3782.19	5368.68	UP	Yes	dnaJ	chaperone protein DnaJ
b0016	0.135477	0.464183	0.544248	185.44	203.202	UP	No	insL-1	IS186/IS421 transposase
b0019	-0.206602	0.127003	0.181502	2058.72	1783.01	DOWN	No	nhaA	Na(+):H(+) antiporter NhaA
b0020	0.224389	0.0795207	0.121332	1365.96	1595.93	UP	No	nhaR	DNA-binding transcriptional activator NhaR
b0021	-0.13896	0.543426	0.619434	122.422	111.044	DOWN	No	insB-1	IS1 protein InsB
b0022	1.10227	0.00666896	0.0134767	23.1213	49.9574	UP	Yes	insA-1	IS1 protein InsA
b0023	-0.0571754	0.72819	0.781754	1997.54	1919.98	DOWN	No	rpsT	30S ribosomal subunit protein S20
b0024	0.433852	0.0592333	0.0935748	105.412	142.019	UP	No	yaaY	DUF2575 domain-containing protein YaaY
b0025	1.4271	1.21521e-25	2.98194e-24	1859.7	5001.56	UP	Yes	ribF	bifunctional riboflavin kinase/FMN adenylyltransferase
b0026	1.20833	5.97865e-20	1.00757e-18	13674.1	31594.7	UP	Yes	ileS	isoleucine--tRNA ligase
b0027	0.677598	2.75195e-05	9.06357e-05	1178.25	1884.44	UP	Yes	lspA	lipoprotein signal peptidase
b0028	0.770648	1.0973e-07	5.09413e-07	1002.58	1711.37	UP	Yes	fkpB	peptidyl-prolyl cis-trans isomerase FkpB
b0029	0.462367	0.000200318	0.000565858	1205.73	1661.09	UP	Yes	ispH	1-hydroxy-2-methyl-2-(E)-butenyl 4-diphosphate reductase
b0030	-0.737797	2.4443e-08	1.25043e-07	7713.35	4625.18	DOWN	Yes	rihC	ribonucleoside hydrolase RihC
b0031	-0.648926	1.07975e-06	4.34823e-06	2553.19	1628.22	DOWN	Yes	dapB	4-hydroxy-tetrahydrodipicolinate reductase
b0032	4.5132	2.20163e-80	2.97954e-78	135.968	3117.92	UP	Yes	carA	carbamoyl phosphate synthetase subunit alpha
b0033	2.65632	4.45931e-44	2.5864e-42	1027.09	6475.89	UP	Yes	carB	carbamoyl phosphate synthetase subunit beta
b0034	0.0497406	0.754274	0.803	888.092	919.7	UP	No	caiF	DNA-binding transcriptional activator CaiF
b0035	0.0637752	0.789182	0.833607	93.0657	97.7927	UP	No	caiE	putative transferase CaiE
b0036	-0.00576976	0.983739	0.987942	81.7768	81.9227	DOWN	No	caiD	crotonobetainyl-CoA hydratase
b0037	-0.310972	0.0644719	0.100958	384.38	309.886	DOWN	No	caiC	carnitine-CoA ligase
b0038	-0.0018839	0.991089	0.993536	259.522	259.682	DOWN	No	caiB	gamma-butyrobetainyl-CoA:carnitine CoA transferase
b0039	-0.190923	0.191432	0.257977	614.304	537.979	DOWN	No	caiA	crotonobetainyl-CoA reductase
b0040	-0.690256	0.0125099	0.0237136	111.007	69.2131	DOWN	Yes	caiT	L-carnitine:gamma-butyrobetaine antiporter
b0041	-0.314786	0.391296	0.473072	65.8956	53.2227	DOWN	No	fixA	putative electron transfer flavoprotein FixA
b0042	-0.690144	0.00535948	0.0110454	97.476	60.3413	DOWN	Yes	fixB	putative electron transfer flavoprotein FixB
b0043	-0.617736	0.0143449	0.0267716	109.247	70.9908	DOWN	Yes	fixC	putative oxidoreductase FixC
b0044	0.276111	0.631773	0.699776	10.7324	13.0631	UP	No	fixX	putative ferredoxin FixX
b0045	-0.610489	0.0442691	0.0726059	74.4053	48.865	DOWN	Yes	yaaU	putative transporter YaaU
b0046	0.932788	9.77489e-05	0.000291809	98.7985	189.41	UP	Yes	kefF	regulator of KefC-mediated potassium transport and quinone oxidoreductase
b0047	0.222441	0.153664	0.213857	632.31	737.733	UP	No	kefC	K(+) : H(+) antiporter KefC
b0048	0.497143	0.000282119	0.000778121	531.816	750.554	UP	Yes	folA	dihydrofolate reductase
b0049	0.359708	0.0075514	0.0150893	1150.62	1475.38	UP	Yes	apaH	diadenosine tetraphosphatase
b0050	0.0191839	0.895022	0.919343	588.268	595.533	UP	No	apaG	DUF525 domain-containing protein ApaG
b0051	0.242338	0.0665553	0.103929	2219.15	2623.99	UP	No	rsmA	16S rRNA m(6)2A1518%2Cm(6)2A1519 dimethyltransferase
b0052	-0.0286432	0.828785	0.868047	2133.55	2092.04	DOWN	No	pdxA	4-hydroxythreonine-4-phosphate dehydrogenase
b0053	-0.0694593	0.560052	0.634659	18157	17303.2	DOWN	No	surA	peptidyl-prolyl cis-trans isomerase SurA
b0054	0.852237	8.99208e-11	6.12174e-10	10234.9	18476.6	UP	Yes	lptD	lipopolysaccharide assembly protein LptD
b0055	0.0675573	0.632619	0.70054	863.073	904.627	UP	No	djlA	co-chaperone protein DjlA
b0056	-0.27774	0.251226	0.326821	114.19	93.9707	DOWN	No	yabP	putative uncharacterized protein YabP
b0057	-0.943537	0.110159	0.160198	15.4703	8.01863	DOWN	No	yabQ	protein YabQ
b0058	-0.136142	0.384781	0.466349	453.116	411.739	DOWN	No	rluA	23S rRNA pseudouridine(746) and tRNA pseudouridine(32) synthase
b0059	0.762962	6.57191e-07	2.72518e-06	1699.28	2882.09	UP	Yes	rapA	RNA polymerase-binding ATPase and RNAP recycling factor
b0060	0.844587	2.28846e-11	1.66183e-10	1266.73	2275.11	UP	Yes	polB	DNA polymerase II
b0061	-1.69917	3.91023e-14	4.06119e-13	196.172	60.4199	DOWN	Yes	araD	L-ribulose-5-phosphate 4-epimerase AraD
b0062	-1.30623	1.11187e-13	1.11088e-12	870.943	351.732	DOWN	Yes	araA	L-arabinose isomerase
b0063	-0.426276	0.00601722	0.0122651	350.027	260.209	DOWN	Yes	araB	ribulokinase
b0064	-0.398207	0.0215412	0.0384812	1469.6	1114.9	DOWN	Yes	araC	DNA-binding transcriptional dual regulator AraC
b0065	-1.06338	3.09233e-12	2.54804e-11	1679.05	802.89	DOWN	Yes	yabI	DedA family protein YabI
b0066	-1.02043	1.06801e-08	5.7675e-08	476.385	234.96	DOWN	Yes	thiQ	thiamine ABC transporter ATP binding subunit
b0067	0.382063	0.0438299	0.0719913	148.578	193.883	UP	Yes	thiP	thiamine ABC transporter membrane subunit
b0068	1.01298	2.37849e-07	1.05381e-06	138.584	280.753	UP	Yes	thiB	thiamine ABC transporter periplasmic binding protein
b0069	0.391524	0.00268338	0.00596812	708.28	929.345	UP	Yes	sgrR	DNA-binding transcriptional dual regulator SgrR
b0070	0.450999	0.0108585	0.0208307	247.334	337.733	UP	Yes	setA	sugar exporter SetA
b0071	-0.618407	0.000397794	0.0010638	310.044	202.204	DOWN	Yes	leuD	3-isopropylmalate dehydratase subunit LeuD
b0072	-0.419837	0.00393902	0.00837697	517.897	387.107	DOWN	Yes	leuC	3-isopropylmalate dehydratase subunit LeuC
b0073	0.379765	0.0342047	0.0577755	228.643	298.353	UP	Yes	leuB	3-isopropylmalate dehydrogenase
b0074	0.377496	0.0128547	0.0242949	310.565	402.796	UP	Yes	leuA	2-isopropylmalate synthase
b0075	-0.683909	0.086595	0.130874	34.7306	21.4794	DOWN	No	leuL	leu operon leader peptide
b0076	-0.702792	0.00448265	0.00939002	112.24	69.2652	DOWN	Yes	leuO	DNA-binding transcriptional dual regulator LeuO
b0077	0.260718	0.0576341	0.0913717	514.077	616.034	UP	No	ilvI	acetolactate synthase/acetohydroxybutanoate synthase%2C catalytic subunit
b0078	0.145134	0.481838	0.562199	130.286	144.227	UP	No	ilvH	acetolactate synthase/acetohydroxybutanoate synthase%2C regulatory subunit
b0080	-0.198154	0.0731779	0.112655	7304.88	6367.19	DOWN	No	cra	DNA-binding transcriptional dual regulator Cra
b0081	0.386957	0.00355188	0.00763398	3294.44	4309.46	UP	Yes	mraZ	DNA-binding transcriptional repressor MraZ
b0082	0.916428	9.6026e-17	1.27259e-15	1910.44	3606.06	UP	Yes	rsmH	16S rRNA m(4)C1402 methyltransferase
b0083	0.59541	2.23903e-05	7.46232e-05	564.492	852.775	UP	Yes	ftsL	cell division protein FtsL
b0084	-0.482057	0.00180853	0.0042089	5487.13	3928.82	DOWN	Yes	ftsI	peptidoglycan DD-transpeptidase FtsI
b0085	0.319677	0.00373261	0.00797981	3622.07	4519.67	UP	Yes	murE	UDP-N-acetylmuramoyl-L-alanyl-D-glutamate--2%2C 6-diaminopimelate ligase
b0086	0.641585	7.51777e-08	3.56416e-07	3778.76	5894.99	UP	Yes	murF	D-alanyl-D-alanine-adding enzyme
b0087	0.480372	6.53376e-05	0.000201796	1593.96	2223.06	UP	Yes	mraY	phospho-N-acetylmuramoyl-pentapeptide-transferase
b0088	0.465958	4.98404e-05	0.000157975	3469.07	4790.53	UP	Yes	murD	UDP-N-acetylmuramoyl-L-alanine--D-glutamate ligase
b0089	0.399151	0.00216767	0.00495435	1221.18	1609.27	UP	Yes	ftsW	putative lipid II flippase FtsW
b0090	0.57964	1.80464e-07	8.19891e-07	2246.78	3357.43	UP	Yes	murG	N-acetylglucosaminyl transferase
b0091	0.505003	3.32559e-06	1.24703e-05	4737.67	6723.43	UP	Yes	murC	UDP-N-acetylmuramate--L-alanine ligase
b0092	0.586628	1.95091e-07	8.80965e-07	3323.02	4989.99	UP	Yes	ddlB	D-alanine--D-alanine ligase B
b0093	0.76295	4.12929e-10	2.6084e-09	1358.32	2305	UP	Yes	ftsQ	cell division protein FtsQ
b0094	0.609183	2.83078e-08	1.42851e-07	3920.61	5980.01	UP	Yes	ftsA	cell division protein FtsA
b0095	0.0532083	0.625907	0.694657	22067.2	22895.5	UP	No	ftsZ	cell division protein FtsZ
b0096	1.41651	1.54836e-39	7.94826e-38	26997.5	72064.9	UP	Yes	lpxC	UDP-3-O-acyl-N-acetylglucosamine deacetylase
b0097	1.22633	2.24418e-21	4.28311e-20	1865.06	4363.52	UP	Yes	secM	SecA translation regulator
b0098	1.00413	1.09192e-10	7.35525e-10	20491.8	41100	UP	Yes	secA	protein translocation ATPase
b0099	1.01533	3.56176e-08	1.77333e-07	201.287	404.858	UP	Yes	mutT	8-oxo-dGTP diphosphatase
b0101	-0.0246872	0.892161	0.917429	198.209	195.141	DOWN	No	yacG	DNA gyrase inhibitor YacG
b0102	0.457615	0.00364083	0.00780229	605.756	831.8	UP	Yes	zapD	cell division factor ZapD
b0103	0.294041	0.0962274	0.142538	198.225	243.024	UP	No	coaE	dephospho-CoA kinase
b0104	0.575482	0.000366893	0.000990057	1337.21	1991.27	UP	Yes	guaC	GMP reductase
b0106	0.190979	0.368064	0.450225	112.686	128.763	UP	No	hofC	inner membrane protein HofC
b0107	0.0686745	0.667209	0.728546	288.005	302.014	UP	No	hofB	T2SSE family protein
b0108	-0.415058	0.295891	0.374985	32.928	24.9031	DOWN	No	ppdD	prepilin peptidase-dependent protein
b0109	0.153119	0.265375	0.341653	883.665	982.146	UP	No	nadC	quinolinate phosphoribosyltransferase (decarboxylating)
b0110	0.0572014	0.65716	0.721277	1271.99	1322.8	UP	No	ampD	1%2C6-anhydro-N-acetylmuramoyl-L-alanine amidase
b0111	0.0873811	0.508409	0.587769	1969.37	2091.44	UP	No	ampE	protein AmpE
b0112	-0.0947047	0.4809	0.561343	870.459	814.786	DOWN	No	aroP	aromatic amino acid:H(+) symporter AroP
b0113	1.04963	7.1146e-12	5.57435e-11	313.611	650.194	UP	Yes	pdhR	DNA-binding transcriptional dual regulator PdhR
b0114	-0.495697	0.000704026	0.00179155	27988.4	19849.4	DOWN	Yes	aceE	pyruvate dehydrogenase E1 component
b0115	-1.17056	5.6783e-18	8.42501e-17	22205.2	9864.01	DOWN	Yes	aceF	pyruvate dehydrogenase%2C E2 subunit
b0116	-1.17182	2.30355e-21	4.37773e-20	30574.3	13570.1	DOWN	Yes	lpd	lipoamide dehydrogenase
b0117	0.303003	0.114518	0.165621	259.615	320.156	UP	No	yacH	DUF3300 domain-containing protein YacH
b0118	-1.11371	6.28835e-22	1.23717e-20	62627.3	28939.8	DOWN	Yes	acnB	hypothetical protein
b0119	0.19814	0.19665	0.263735	3028.61	3473.13	UP	No	yacL	UPF0231 family protein YacL
b0120	-0.375545	0.013534	0.0254389	1076.28	829.635	DOWN	Yes	speD	S-adenosylmethionine decarboxylase proenzyme
b0121	0.0792777	0.541811	0.618382	1003.6	1060.75	UP	No	speE	spermidine synthase
b0122	0.312602	0.0510717	0.0824161	405.629	503.613	UP	No	yacC	putative lipoprotein YacC
b0123	0.0183575	0.900091	0.923669	1085.77	1098.32	UP	No	cueO	cuprous oxidase/multicopper oxidase with role in copper homeostasis
b0124	0.66705	3.19156e-07	1.39059e-06	1689.37	2681.57	UP	Yes	gcd	quinoprotein glucose dehydrogenase
b0125	0.531022	0.00388995	0.00828446	917.203	1323.73	UP	Yes	hpt	hypoxanthine phosphoribosyltransferase
b0126	0.42245	0.00285836	0.00631639	1774.72	2377.79	UP	Yes	can	carbonic anhydrase 2
b0127	2.72031	5.03119e-101	1.12347e-98	1007.4	6637.31	UP	Yes	yadG	putative ABC transporter ATP-binding protein YadG
b0128	1.90808	9.67836e-49	6.86088e-47	1017.6	3816.19	UP	Yes	yadH	putative ABC transporter membrane subunit YadH
b0129	0.956332	1.02403e-11	7.885e-11	726.305	1410.83	UP	Yes	yadI	putative PTS enzyme IIA component YadI
b0130	0.281074	0.0697949	0.108193	412.461	502.297	UP	No	yadE	putative polysaccharide deacetylase lipoprotein
b0131	-0.161339	0.252531	0.328231	758.031	677.554	DOWN	No	panD	aspartate 1-decarboxylase proenzyme
b0132	-0.296342	0.150871	0.210362	254.019	206.641	DOWN	No	rpnC	recombination-promoting nuclease RpnC
b0133	0.0159411	0.889902	0.915829	2782.82	2813.31	UP	No	panC	pantothenate synthetase
b0134	0.337628	0.0114252	0.0218242	2967.93	3749.28	UP	Yes	panB	3-methyl-2-oxobutanoate hydroxymethyltransferase
b0135	-0.885126	0.0031886	0.00694988	71.7153	38.8925	DOWN	Yes	yadC	fimbrial tip-adhesin YadC
b0136	-1.32644	0.0106184	0.0204405	31.4066	12.6706	DOWN	Yes	yadK	putative fimbrial protein YadK
b0137	-1.91147	0.00065032	0.0016759	34.2587	9.19007	DOWN	Yes	yadL	putative fimbrial protein YadL
b0138	-1.23113	0.00829051	0.016354	30.5643	13.1586	DOWN	Yes	yadM	putative fimbrial protein YadM
b0139	-1.37993	3.62261e-07	1.56466e-06	114.984	44.2375	DOWN	Yes	htrE	putative fimbrial usher protein HtrE
b0140	-1.2631	0.00481289	0.0100254	31.2378	13.0978	DOWN	Yes	yadV	putative fimbrial chaperone YadV
b0141	-1.20206	0.0245205	0.0432157	24.4007	10.4776	DOWN	Yes	yadN	putative fimbrial protein YadN
b0142	-0.0525331	0.827369	0.867174	93.8567	90.2736	DOWN	No	folK	2-amino-4-hydroxy-6-hydroxymethyldihydropteridine diphosphokinase
b0143	1.29681	2.48825e-13	2.35935e-12	1505.49	3698.07	UP	Yes	pcnB	poly(A) polymerase I
b0144	0.536109	0.000376359	0.00101132	319.127	463.113	UP	Yes	gluQ	glutamyl-Q tRNA(Asp) synthetase
b0145	-0.595083	7.82207e-07	3.2167e-06	8816.67	5835.98	DOWN	Yes	dksA	RNA polymerase-binding transcription factor DksA
b0146	-0.446053	0.00210538	0.00482434	3323.57	2439.43	DOWN	Yes	sfsA	putative DNA-binding transcriptional regulator of maltose metabolism
b0147	0.101418	0.598289	0.670672	164.423	176.307	UP	No	thpR	RNA 2'%2C3'-cyclic phosphodiesterase
b0148	0.643129	2.53299e-08	1.29136e-07	1232.06	1923.83	UP	Yes	hrpB	putative ATP-dependent RNA helicase HrpB
b0149	0.414332	0.000802385	0.00201204	2269.13	3023.08	UP	Yes	mrcB	peptidoglycan glycosyltransferase/peptidoglycan DD-transpeptidase MrcB
b0150	0.206401	0.144528	0.202912	853.536	985.693	UP	No	fhuA	ferrichrome outer membrane transporter/phage receptor
b0151	0.0191693	0.928446	0.945672	118.196	119.95	UP	No	fhuC	iron(III) hydroxamate ABC transporter ATP binding subunit
b0152	0.0939674	0.633514	0.701183	140.965	150.959	UP	No	fhuD	iron(III) hydroxamate ABC transporter periplasmic binding protein
b0153	-0.00438529	0.98014	0.985657	265.11	264.572	DOWN	No	fhuB	iron(III) hydroxamate ABC transporter membrane subunit
b0154	0.219913	0.0404287	0.0671206	4079.2	4750.52	UP	Yes	hemL	glutamate-1-semialdehyde aminotransferase
b0155	0.225712	0.0663036	0.103608	1714.15	2003.94	UP	No	clcA	chloride:H(+) antiporter ClcA
b0156	0.283089	0.043585	0.071707	920.367	1118.86	UP	Yes	erpA	iron-sulfur cluster insertion protein ErpA
b0157	0.835981	0.000132101	0.000385717	84.8881	152.158	UP	Yes	yadS	conserved inner membrane protein YadS
b0158	0.263616	0.0704004	0.108942	368.315	441.686	UP	No	btuF	vitamin B12 ABC transporter periplasmic binding protein
b0159	0.228434	0.122732	0.176188	1817.41	2128.66	UP	No	mtn	5'-methylthioadenosine/S-adenosylhomocysteine nucleosidase
b0160	0.636423	9.00115e-07	3.65779e-06	970.702	1507.45	UP	Yes	dgt	dGTP triphosphohydrolase
b0161	-0.851279	3.57369e-10	2.27352e-09	8738.91	4843.54	DOWN	Yes	degP	periplasmic serine endoprotease DegP
b0162	0.0682391	0.585705	0.659214	2759.72	2892.22	UP	No	cdaR	DNA-binding transcriptional activator CdaR
b0163	-0.795696	1.21705e-09	7.32525e-09	6259.19	3605.24	DOWN	Yes	yaeH	DUF3461 domain-containing protein YaeH
b0164	0.106337	0.563369	0.637609	188.171	203.135	UP	No	yaeI	phosphodiesterase YaeI
b0166	-0.335976	0.00795575	0.0158053	5729.01	4538.62	DOWN	Yes	dapD	tetrahydrodipicolinate succinylase
b0167	1.13188	2.87848e-18	4.43287e-17	1726.83	3783.44	UP	Yes	glnD	PII uridylyltransferase/uridylyl removing enzyme
b0168	0.705057	1.08378e-09	6.56736e-09	3105.3	5061.06	UP	Yes	map	methionine aminopeptidase
b0169	0.981339	7.66794e-09	4.20184e-08	12065.2	23819.7	UP	Yes	rpsB	30S ribosomal subunit protein S2
b0170	0.545034	0.0020986	0.00481589	12516	18261.5	UP	Yes	tsf	protein chain elongation factor EF-Ts
b0171	0.675288	8.87231e-08	4.17532e-07	2041.63	3260.1	UP	Yes	pyrH	UMP kinase
b0172	0.152795	0.148714	0.207939	7510.9	8349.73	UP	No	frr	ribosome-recycling factor
b0173	0.169542	0.134722	0.191054	2357.47	2651.32	UP	No	dxr	1-deoxy-D-xylulose 5-phosphate reductoisomerase
b0174	1.03631	6.18339e-13	5.57879e-12	1976.22	4052.05	UP	Yes	ispU	undecaprenyl diphosphate synthase
b0175	0.850333	5.64035e-08	2.73208e-07	1154.34	2078.55	UP	Yes	cdsA	CDP-diglyceride synthetase
b0176	0.716496	5.30531e-10	3.32774e-09	3156.97	5186.51	UP	Yes	rseP	intramembrane zinc metalloprotease
b0177	0.781071	3.08491e-09	1.75283e-08	19511	33526.6	UP	Yes	bamA	outer membrane protein assembly factor BamA
b0178	-0.282448	0.0342758	0.0578736	13404.2	11020.5	DOWN	Yes	skp	periplasmic chaperone Skp
b0179	0.108778	0.40252	0.484674	5946.5	6412.15	UP	No	lpxD	UDP-3-O-(3-hydroxymyristoyl)glucosamine N-acyltransferase
b0180	0.394327	0.00135952	0.00324686	2367.96	3111.34	UP	Yes	fabZ	3-hydroxy-acyl-[acyl-carrier-protein] dehydratase
b0181	0.211041	0.0865133	0.130795	8241.44	9539.46	UP	No	lpxA	UDP-N-acetylglucosamine acyltransferase
b0182	0.467125	0.000174399	0.000497677	952.74	1316.76	UP	Yes	lpxB	lipid A disaccharide synthase
b0183	0.344131	0.0328641	0.0558065	393.253	498.582	UP	Yes	rnhB	RNase HII
b0184	0.645578	2.35303e-08	1.21067e-07	3645.36	5702.66	UP	Yes	dnaE	DNA polymerase III subunit alpha
b0185	0.457868	0.000214943	0.000603732	2052.97	2819.08	UP	Yes	accA	acetyl-CoA carboxyltransferase subunit alpha
b0186	0.228587	0.0416271	0.0689053	3773.04	4420.03	UP	Yes	ldcC	lysine decarboxylase 2
b0187	-0.0661192	0.651937	0.717298	732.329	698.885	DOWN	No	yaeR	VOC domain-containing protein YaeR
b0188	0.302923	0.023715	0.0419118	912.99	1125.03	UP	Yes	tilS	tRNA(Ile)-lysidine synthetase
b0189	-0.291263	0.0503723	0.0813903	706.031	576.749	DOWN	No	rof	modulator of Rho-dependent transcription termination
b0190	0.828608	3.58437e-10	2.27707e-09	485.34	861.502	UP	Yes	yaeQ	uncharacterized protein YaeQ
b0191	0.888936	1.14686e-08	6.1635e-08	219.497	406.909	UP	Yes	arfB	peptidyl-tRNA hydrolase%2C ribosome rescue factor
b0192	-0.208952	0.0929164	0.138259	1474.81	1275.21	DOWN	No	nlpE	lipoprotein NlpE
b0193	-0.378881	0.030343	0.0518955	280.39	215.154	DOWN	Yes	yaeF	peptidase C92 family protein
b0194	0.400539	0.00616224	0.0125321	5970.15	7880.37	UP	Yes	proS	proline--tRNA ligase
b0195	0.231562	0.259474	0.335692	237.527	278.348	UP	No	trmO	tRNA m(6)t(6)A37 methyltransferase
b0196	0.652243	9.10746e-06	3.2052e-05	384.599	604.424	UP	Yes	rcsF	outer membrane lipoprotein RcsF
b0197	-1.23209	1.23122e-18	1.94987e-17	4147.4	1765.12	DOWN	Yes	metQ	L-methionine/D-methionine ABC transporter membrane anchored binding protein
b0198	-0.00672323	0.970795	0.979347	496.483	494.676	DOWN	No	metI	L-methionine/D-methionine ABC transporter membrane subunit
b0199	1.02718	8.46187e-12	6.59524e-11	675.42	1376.6	UP	Yes	metN	L-methionine/D-methionine ABC transporter ATP binding subunit
b0200	-0.113683	0.440085	0.520366	2888.22	2668.95	DOWN	No	gmhB	D-glycero-beta-D-manno-heptose-1%2C7-bisphosphate 7-phosphatase
b0207	-0.643976	0.00036125	0.000976008	244.665	156.703	DOWN	Yes	dkgB	methylglyoxal reductase DkgB
b0208	-0.0983331	0.532869	0.610419	421.407	392.909	DOWN	No	yafC	putative LysR family transcriptional regulator YafC
b0209	0.13219	0.322355	0.403147	2102.75	2304.41	UP	No	yafD	endonuclease/exonuclease/phosphatase domain-containing protein YafD
b0210	-1.19843	1.5403e-11	1.15226e-10	770.936	335.998	DOWN	Yes	yafE	putative S-adenosylmethionine-dependent methyltransferase
b0211	0.947417	5.86367e-10	3.63711e-09	2259.85	4357.3	UP	Yes	mltD	membrane-bound lytic murein transglycosylase D
b0212	-0.523918	5.04038e-05	0.000159535	1761.53	1225.02	DOWN	Yes	gloB	hydroxyacylglutathione hydrolase GloB
b0213	-0.11117	0.444522	0.524917	730.396	675.744	DOWN	No	yafS	putative S-adenosyl-L-methionine-dependent methyltransferase
b0214	0.22773	0.167833	0.23063	367.065	429.311	UP	No	rnhA	ribonuclease HI
b0215	0.317748	0.0334786	0.0568068	874.119	1088.84	UP	Yes	dnaQ	DNA polymerase III subunit epsilon
b0217	0.158982	0.634387	0.701802	49.1459	55.0024	UP	No	yafT	lipoprotein YafT
b0218	-1.20509	0.0672029	0.10472	14.0417	6.14817	DOWN	No	yafU	putative inner membrane protein
b0219	0.111719	0.402471	0.484674	1814.26	1959.2	UP	No	yafV	2-oxoglutaramate amidase
b0220	-0.0851698	0.539301	0.615989	3314.09	3123.29	DOWN	No	ivy	periplasmic chaperone%2C inhibitor of vertebrate C-type lysozyme
b0221	-0.345846	0.0745048	0.114343	3350.75	2636.34	DOWN	No	fadE	acyl-CoA dehydrogenase
b0222	0.36764	0.00229773	0.00520368	2556.9	3297.94	UP	Yes	lpcA	D-sedoheptulose 7-phosphate isomerase
b0223	0.618789	1.91295e-06	7.38396e-06	872.603	1339.24	UP	Yes	yafJ	putative amidotransferase
b0224	0.181607	0.268399	0.344643	576.336	653.028	UP	No	yafK	L%2CD-transpeptidase domain-containing protein YafK
b0225	-0.751436	0.00443129	0.00930863	140.809	84.0011	DOWN	Yes	yafQ	ribosome-dependent mRNA interferase toxin YafQ
b0226	-1.24519	1.01962e-11	7.86462e-11	514.079	216.432	DOWN	Yes	dinJ	antitoxin/DNA-binding transcriptional repressor DinJ
b0227	-0.319142	0.208975	0.278759	105.528	84.9067	DOWN	No	yafL	NlpC/P60 family protein YafL
b0228	-0.162062	0.263111	0.339317	788.667	704.235	DOWN	No	rayT	REP-associated tyrosine transposase
b0229	-0.398714	0.0314039	0.0535305	258.937	196.826	DOWN	Yes	lfhA	flagellar system protein%2C promoterless fragment
b0230	-0.387337	0.253841	0.329742	50.2427	38.7312	DOWN	No	lafU	flagellar system protein%2C promoterless fragment
b0231	0.239258	0.0701226	0.108588	780.795	921.38	UP	No	dinB	DNA polymerase IV
b0232	-0.942655	0.000218162	0.00061047	104.873	54.5207	DOWN	Yes	yafN	antitoxin YafN
b0233	-1.52158	0.00299158	0.00655886	28.3821	9.86078	DOWN	Yes	yafO	ribosome-dependent mRNA interferase toxin YafO
b0234	-1.66311	0.000340776	0.00092517	36.059	11.2444	DOWN	Yes	yafP	putative acyltransferase with acyl-CoA N-acyltransferase domain
b0235	-2.04383	0.100665	0.147934	5.22948	1.25781	DOWN	No	ykfJ	conserved protein YkfJ
b0236	-0.342721	0.439022	0.519383	28.9149	22.9311	DOWN	No	prfH	putative peptide chain release factor
b0237	-0.174225	0.171356	0.234604	17366.5	15390.4	DOWN	No	pepD	peptidase D
b0238	0.769409	7.22097e-05	0.000221337	202.12	344.107	UP	Yes	gpt	xanthine-guanine phsophoribosyltransferase
b0239	0.436302	0.000135886	0.000395611	2022.39	2735.69	UP	Yes	frsA	fermentation-respiration switch protein
b0240	-1.34671	1.65551e-15	1.99286e-14	4551.03	1788.72	DOWN	Yes	crl	RNA polymerase holoenzyme assembly factor Crl
b0241	-0.776177	0.0339902	0.0574782	65.5366	38.2275	DOWN	Yes	phoE	outer membrane porin PhoE
b0242	1.35976	9.5046e-18	1.3605e-16	1494.17	3834.5	UP	Yes	proB	glutamate 5-kinase
b0243	0.686059	1.04141e-07	4.85992e-07	1973.39	3173.95	UP	Yes	proA	glutamate-5-semialdehyde dehydrogenase
b0245	-7.88525	9.29168e-11	6.31608e-10	82.218	0.329658	DOWN	Yes	ykfI	CP4-6 prophage%3B toxin of the YkfI-YafW toxin-antitoxin system
b0246	-5.64797	2.04533e-05	6.85419e-05	17.4617	0.329658	DOWN	Yes	yafW	antitoxin of the YkfI-YafW toxin-antitoxin pair
b0247	-8.21354	3.42488e-11	2.44728e-10	52.87	0	DOWN	Yes	ykfG	CP4-6 prophage%3B RadC-like JAB domain-containing protein YkfG
b0248	-9.53038	2.38071e-15	2.82023e-14	132.457	0	DOWN	Yes	yafX	CP4-6 prophage%3B protein YafX
b0249	-8.22653	2.69045e-11	1.94426e-10	53.6004	0	DOWN	Yes	ykfF	CP4-6 prophage%3B protein YkfF
b0250	-11.9526	8.6666e-24	1.89731e-22	708.969	0	DOWN	Yes	ykfB	CP4-6 prophage%3B protein YkfB
b0251	-8.39612	9.43634e-12	7.30376e-11	60.2108	0	DOWN	Yes	yafY	CP4-6 prophage%3B inner membrane lipoprotein YafY
b0252	-9.28944	1.6609e-14	1.8225e-13	111.666	0	DOWN	Yes	yafZ	CP4-6 prophage%3B conserved protein YafZ
b0253	-10.6482	4.42376e-19	7.18419e-18	287.157	0	DOWN	Yes	ykfA	CP4-6 prophage%3B putative GTP-binding protein YkfA
b0254	-10.5152	1.75886e-18	2.73695e-17	261.817	0	DOWN	Yes	perR	putative transcriptional regulator PerR
b0256	-10.3761	3.16698e-18	4.85071e-17	463.521	0.299247	DOWN	Yes	insI-1	IS30 transposase
b0258	-11.3669	1.21124e-21	2.33163e-20	472.762	0	DOWN	Yes	ykfC	CP4-6 prophage%3B PF00078 domain-containing protein YkfC
b0259	-6.88968	1.2588e-07	5.81364e-07	21.2178	0	DOWN	Yes	insH-1	CP4-6 prophage%3B IS5 transposase and trans-activator
b0260	-10.3228	7.40431e-18	1.07712e-16	228.688	0	DOWN	Yes	mmuP	S-methyl-L-methionine transporter
b0261	-13.0987	2.5673e-28	7.695e-27	1570.73	0	DOWN	Yes	mmuM	homocysteine S-methyltransferase
b0262	-10.2754	8.94963e-18	1.28518e-16	221.621	0	DOWN	Yes	afuC	CP4-6 prophage%3B ABC transporter ATP-binding protein AfuC
b0263	-7.05676	5.05574e-08	2.46764e-07	23.7118	0	DOWN	Yes	afuB	CP4-6 prophage%3B ABC transporter membrane protein AfuB
b0265	-8.53744	3.02288e-12	2.49541e-11	66.6759	0	DOWN	Yes	insA-2	IS1 protein InsA
b0266	-10.2581	1.23502e-17	1.75098e-16	218.896	0	DOWN	Yes	yagB	orphan antitoxin YagB
b0267	-9.00702	2.60823e-13	2.45229e-12	91.6671	0	DOWN	Yes	yagA	CP4-6 prophage%3B integrase core domain-containing protein YagA
b0268	-12.9308	1.31053e-27	3.6353e-26	1397.33	0	DOWN	Yes	yagE	CP4-6 prophage%3B putative 2-keto-3-deoxygluconate aldolase
b0269	-13.9621	5.48957e-32	2.09542e-30	2856.45	0	DOWN	Yes	yagF	CP4-6 prophage%3B D-xylonate dehydratase
b0270	-10.4546	2.74303e-18	4.23888e-17	250.651	0	DOWN	Yes	yagG	putative D-xylonate transporter YagG
b0271	-11.5026	4.64614e-22	9.22208e-21	518.97	0	DOWN	Yes	yagH	CP4-6 prophage%3B putative xylosidase/arabinosidase
b0272	-10.2636	1.02191e-17	1.45809e-16	219.978	0	DOWN	Yes	xynR	CP4-6 prophage%3B DNA-binding transcriptional repressor XynR
b0273	-9.98867	1.44331e-16	1.88474e-15	181.343	0	DOWN	Yes	argF	CP4-6 prophage%3B ornithine carbamoyltransferase ArgF
b0274	-6.95634	8.46446e-08	3.99601e-07	22.3064	0	DOWN	Yes	insB-3	IS1 protein InsB
b0275	-4.31814	0.0169586	0.0310781	3.62187	0	DOWN	Yes	insA-3	IS1 protein InsA
b0276	-12.0474	3.46166e-24	7.84759e-23	757.57	0	DOWN	Yes	yagJ	CP4-6 prophage%3B protein YagJ
b0277	-8.84442	4.21128e-13	3.9101e-12	82.0498	0	DOWN	Yes	yagK	CP4-6 prophage%3B uncharacterized protein YagK
b0278	-9.14599	3.89919e-14	4.05916e-13	101.368	0	DOWN	Yes	yagL	CP4-6 prophage%3B resolvase-like catalytic domain-containing protein YagL
b0279	-8.5194	4.55377e-12	3.65776e-11	65.4445	0	DOWN	Yes	yagM	CP4-6 prophage%3B protein YagM
b0280	-11.9109	1.18563e-23	2.58294e-22	689	0	DOWN	Yes	yagN	CP4-6 prophage%3B protein YagN
b0281	-12.1858	1.01892e-24	2.34561e-23	834.115	0	DOWN	Yes	intF	CP4-6 prophage%3B putative phage integrase
b0282	1.61548	6.6736e-12	5.25649e-11	106.448	324.906	UP	Yes	yagP	putative LysR family substrate binding domain-containing protein YagP
b0283	0.995846	1.44909e-09	8.61734e-09	188.458	377.002	UP	Yes	paoD	molybdenum cofactor insertion chaperone for PaoABC
b0284	0.423219	0.0228172	0.0404854	286.551	385.744	UP	Yes	paoC	aldehyde dehydrogenase: molybdenum cofactor-binding subunit
b0285	0.36476	0.0916584	0.136768	117.215	151.304	UP	No	paoB	aldehyde dehydrogenase%2C FAD-binding subunit
b0286	0.195881	0.415053	0.497484	76.8148	88.1264	UP	No	paoA	aldehyde dehydrogenase%2C Fe-S subunit
b0287	-0.587053	0.00338308	0.00731687	400.433	266.483	DOWN	Yes	yagU	inner membrane protein that contributes to acid resistance
b0288	-0.0222069	0.95603	0.96839	27.3638	26.9825	DOWN	No	ykgJ	putative zinc-or iron-chelating domain-containing protein YkgJ
b0289	0.141382	0.542629	0.618841	106.671	118.217	UP	No	ecpE	putative fimbrial chaperone EcpE
b0290	-0.068528	0.677628	0.737993	298.778	285.606	DOWN	No	ecpD	fimbrial adhesin EcpD
b0291	-0.27594	0.193191	0.259743	199.594	165.24	DOWN	No	ecpC	putative fimbrial usher protein EcpC
b0292	-1.10185	0.0209099	0.0375035	39.6054	18.7203	DOWN	Yes	ecpB	putative fimbrial chaperone EcpB
b0293	-0.510959	0.00511819	0.0105872	207.513	145.884	DOWN	Yes	ecpA	common pilus major subunit
b0294	-1.73319	0.00436597	0.00918871	23.3418	7.01129	DOWN	Yes	ecpR	DNA-binding transcriptional dual regulator MatA
b0295	-1.28158	0.0582383	0.0921987	21.3582	8.65262	DOWN	No	ykgL	uncharacterized protein YkgL
b0296	-1.85665	0.000700612	0.00178388	34.3958	9.53598	DOWN	Yes	ykgM	putative ribosomal protein
b0297	-2.48578	7.67172e-05	0.000234189	30.7655	5.59634	DOWN	Yes	eaeH	putative porin domain-containing protein EaeH
b0299	0.631836	0.508206	0.587687	3.48502	5.56593	UP	No	insF-1	IS3 element protein InsF
b0300	-0.437067	0.0647644	0.10138	154.699	114.861	DOWN	No	ykgA	putative DNA-binding transcriptional regulator YkgA
b0301	-1.44921	0.00432156	0.00910811	28.712	10.6267	DOWN	Yes	rclC	reactive chlorine species resistance protein C
b0303	-1.25438	0.123811	0.177566	11.2915	4.68953	DOWN	No	rclB	DUF1471 domain-containing protein RclB
b0304	-1.30376	9.22088e-13	8.04305e-12	579.166	234.155	DOWN	Yes	rclA	putative pyridine nucleotide-disulfide oxidoreductase RclA
b0305	-0.319552	0.299954	0.379489	93.423	75.3936	DOWN	No	rclR	DNA-binding transcriptional activator RclR
b0306	1.06723	0.0358786	0.060329	873.956	1831.36	UP	Yes	ykgE	putative lactate utilization oxidoreductase YkgE
b0307	0.845783	0.113819	0.164664	2057.14	3697.12	UP	No	ykgF	putative amino acid dehydrogenase with NAD(P)-binding domain and ferridoxin-like domain
b0308	0.292112	0.458733	0.538991	1296.09	1586.8	UP	No	ykgG	DUF162 domain-containing lactate utilization protein YkgG
b0310	-0.939895	0.0171198	0.0313605	49.3824	25.9806	DOWN	Yes	ykgH	uncharacterized protein YkgH
b0311	-1.06521	3.55735e-09	2.01103e-08	2061.07	984.385	DOWN	Yes	betA	choline dehydrogenase
b0312	-0.580873	0.000193315	0.000547459	3921.86	2621.14	DOWN	Yes	betB	betaine aldehyde dehydrogenase
b0313	-0.171615	0.291243	0.369935	1744.56	1547.65	DOWN	No	betI	DNA-binding transcriptional repressor BetI
b0314	-0.348765	0.0178625	0.0326008	3172.87	2490.28	DOWN	Yes	betT	choline:H(+) symporter
b0315	-0.00930977	0.965968	0.9758	138.805	138.663	DOWN	No	pdeL	DNA-binding transcriptional activator/c-di-GMP phosphodiesterase PdeL
b0316	-0.541504	0.00470849	0.00981706	520.794	358.371	DOWN	Yes	yahB	putative LysR-type DNA-binding transcriptional regulator YahB
b0317	-0.837636	0.00434183	0.00914543	69.7608	38.997	DOWN	Yes	yahC	uncharacterized protein YahC
b0318	-1.09815	5.19131e-12	4.13269e-11	480.725	224.378	DOWN	Yes	yahD	ankyrin repeat-containing protein YahD
b0319	-1.61234	2.4336e-08	1.24893e-07	107.954	35.3582	DOWN	Yes	yahE	DUF2877 domain-containing protein YahE
b0320	-0.995237	4.55047e-06	1.65762e-05	324.02	162.973	DOWN	Yes	yahF	putative acyl-CoA synthetase YahF
b0321	-0.417675	0.0197015	0.0355359	335.377	251.766	DOWN	Yes	yahG	DUF1116 domain-containing protein YahG
b0322	-0.144069	0.584957	0.658703	74.3465	67.5872	DOWN	No	yahH	putative uncharacterized protein YahH
b0323	-0.64434	0.0159556	0.0294573	108.169	69.1583	DOWN	Yes	yahI	carbamate kinase-like protein YahI
b0324	0.422124	0.00198189	0.00458132	499.452	668.42	UP	Yes	yahJ	putative deaminase with metallo-dependent hydrolase domain
b0325	0.504594	0.000235389	0.000657439	2997.24	4251.69	UP	Yes	yahK	aldehyde reductase%2C NADPH-dependent
b0326	-2.33616	8.57474e-05	0.000259771	30.4346	6.02442	DOWN	Yes	yahL	uncharacterized protein YahL
b0327	0.646779	0.0107666	0.020681	70.5169	110.675	UP	Yes	yahM	uncharacterized protein YahM
b0328	0.3037	0.0401315	0.066652	327.087	403.952	UP	Yes	yahN	putative amino acid exporter
b0329	-3.08021	7.59013e-127	2.82479e-124	11066.8	1308.2	DOWN	Yes	yahO	DUF1471 domain-containing protein YahO
b0330	-0.747521	0.000182568	0.000519663	365.241	217.553	DOWN	Yes	prpR	DNA-binding transcriptional dual regulator PrpR
b0331	-0.636061	0.0167734	0.0307891	92.0665	59.1828	DOWN	Yes	prpB	2-methylisocitrate lyase
b0333	-0.814689	0.0261752	0.0456277	74.7427	42.7855	DOWN	Yes	prpC	2-methylcitrate synthase
b0334	-0.713134	0.00998551	0.0193893	97.2976	59.5418	DOWN	Yes	prpD	2-methylcitrate dehydratase
b0335	-0.491971	0.0140079	0.0261973	165.412	117.827	DOWN	Yes	prpE	propionyl-CoA synthetase
b0336	1.13781	2.13438e-07	9.55126e-07	119.457	264.361	UP	Yes	codB	cytosine transporter
b0337	0.569329	1.93502e-05	6.51227e-05	732.319	1086.98	UP	Yes	codA	cytosine/isoguanine deaminase
b0338	-0.368932	0.0875388	0.131914	136.663	106.038	DOWN	No	cynR	DNA-binding transcriptional dual regulator CynR
b0339	-0.113444	0.651498	0.717001	90.1885	83.1632	DOWN	No	cynT	carbonic anhydrase 1
b0340	-0.100231	0.727332	0.781021	59.067	55.2577	DOWN	No	cynS	cyanase
b0341	-0.63935	0.00991008	0.0192763	104.029	67.0405	DOWN	Yes	cynX	cyanate transporter
b0342	-2.10209	1.55619e-12	1.31878e-11	109.096	25.6091	DOWN	Yes	lacA	galactoside O-acetyltransferase
b0343	-1.85123	3.05231e-21	5.72757e-20	296.283	82.2372	DOWN	Yes	lacY	lactose permease
b0344	-1.33988	1.34934e-20	2.37251e-19	1369.11	540.691	DOWN	Yes	lacZ	beta-galactosidase
b0345	0.289681	0.0597902	0.0943211	610.383	746.097	UP	No	lacI	DNA-binding transcriptional repressor LacI
b0346	-0.926464	1.17421e-06	4.70739e-06	634.402	333.528	DOWN	Yes	mhpR	DNA-binding transcriptional activator MhpR
b0347	-0.717936	0.0281534	0.0486207	80.5768	49.3284	DOWN	Yes	mhpA	putative 3-(3-hydroxyphenyl)propanoate/3-hydroxycinnamate hydroxylase
b0348	-0.368181	0.333229	0.414425	37.568	29.3388	DOWN	No	mhpB	3-carboxyethylcatechol 2%2C3-dioxygenase
b0349	-0.887989	0.00804597	0.0159633	58.0009	31.2815	DOWN	Yes	mhpC	2-hydroxy-6-ketonona-2%2C4-dienedioate hydrolase
b0350	-0.485831	0.14927	0.20852	49.3942	35.5165	DOWN	No	mhpD	2-hydroxypentadienoate hydratase
b0351	0.120144	0.655408	0.720417	72.6909	79.5207	UP	No	mhpF	acetaldehyde dehydrogenase (acylating)
b0352	-0.0879939	0.702487	0.760375	102.012	95.7377	DOWN	No	mhpE	4-hydroxy-2-oxovalerate aldolase
b0353	-0.218848	0.278142	0.355519	148.99	127.806	DOWN	No	mhpT	3-hydroxyphenylpropionate/3-hydroxycinnamate:H(+) symporter
b0354	0.397653	0.00416312	0.00879948	933.905	1229.31	UP	Yes	yaiL	DUF2058 domain-containing protein YaiL
b0355	0.141582	0.337852	0.418775	424.533	468.309	UP	No	frmB	S-formylglutathione hydrolase FrmB
b0356	0.181356	0.159168	0.220378	1262.87	1432.03	UP	No	frmA	S-(hydroxymethyl)glutathione dehydrogenase
b0357	0.736984	6.94202e-06	2.48025e-05	232.701	386.959	UP	Yes	frmR	DNA-binding transcriptional repressor FrmR
b0358	-0.0175292	0.956788	0.968938	68.8342	68.4356	DOWN	No	yaiO	outer membrane protein YaiO
b0360	-4.38045	0.00348187	0.00749761	7.31265	0.299247	DOWN	Yes	insC-1	IS2 element protein InsA
b0361	-1.87392	0.0967887	0.143274	5.77364	1.57332	DOWN	No	insD-1	IS2 element protein
b0363	-0.579692	0.100091	0.147339	51.6083	34.6777	DOWN	No	yaiP	putative glucosyltransferase
b0364	-2.55321	0.00339244	0.00732978	13.1928	2.24678	DOWN	Yes	yaiS	putative deacetylase YaiS
b0365	-0.392747	0.249708	0.325129	64.1936	48.7289	DOWN	No	tauA	taurine ABC transporter periplasmic binding protein
b0366	-0.610955	0.0574323	0.0911164	53.2404	35.0186	DOWN	No	tauB	taurine ABC transporter ATP binding subunit
b0367	-1.01382	0.00861771	0.016962	51.3888	25.5401	DOWN	Yes	tauC	taurine ABC transporter membrane subunit
b0368	0.0508646	0.807045	0.848661	179.543	186.6	UP	No	tauD	taurine dioxygenase
b0369	2.45522	1.31476e-92	2.17471e-90	3424.31	18779.9	UP	Yes	hemB	porphobilinogen synthase
b0372	-1.31331	0.19425	0.261008	6.36057	2.61106	DOWN	No	insF-2	IS3 element protein InsF
b0373	-0.0379386	0.96218	0.973295	6.47848	6.36824	DOWN	No	insE-2	IS3 element protein InsE
b0375	-1.1171	0.0279963	0.0483867	25.0226	11.5154	DOWN	Yes	iprA	putative DNA-binding transcriptional regulator IprA
b0376	0.644382	5.04423e-05	0.000159543	542.356	847.292	UP	Yes	ampH	peptidoglycan DD-carboxypeptidase/peptidoglycan DD-endopeptidase
b0377	0.31048	0.0270927	0.047007	419.97	520.811	UP	Yes	sbmA	peptide antibiotic/peptide nucleic acid transporter
b0378	-0.0812612	0.581223	0.655325	492.42	465.33	DOWN	No	yaiW	surface-exposed outer membrane lipoprotein
b0379	-0.00837799	0.977878	0.984269	73.9245	73.8258	DOWN	No	yaiY	inner membrane protein
b0380	-0.982748	7.78677e-12	6.09032e-11	1070.56	541.414	DOWN	Yes	yaiZ	DUF2754 domain-containing protein YaiZ
b0381	0.225699	0.0872807	0.131643	3487.44	4077.96	UP	No	ddlA	D-alanine--D-alanine ligase A
b0382	1.66694	9.12359e-17	1.2163e-15	112.159	357.003	UP	Yes	iraP	anti-adaptor protein for sigma(S) stabilization
b0383	0.924417	1.39785e-10	9.3037e-10	317.487	601.759	UP	Yes	phoA	alkaline phosphatase
b0384	-1.02341	2.37807e-10	1.54817e-09	868.394	427.021	DOWN	Yes	psiF	PsiF family protein
b0385	0.235336	0.339774	0.420341	75.4766	88.7809	UP	No	dgcC	diguanylate cyclase DgcC
b0386	-0.117924	0.414918	0.497456	1496.6	1378.99	DOWN	No	proC	pyrroline-5-carboxylate reductase
b0387	0.10322	0.5055	0.585467	895.983	962.434	UP	No	yaiI	DUF188 domain-containing protein YaiI
b0388	-0.0416741	0.806229	0.84836	733.756	711.546	DOWN	No	aroL	shikimate kinase 2
b0389	-0.34923	0.0208229	0.0373924	4600.54	3611.56	DOWN	Yes	yaiA	protein YaiA
b0390	0.277121	0.105026	0.153634	302.67	366.834	UP	No	aroM	protein AroM
b0391	-1.07049	1.12536e-13	1.12184e-12	3263.99	1553.69	DOWN	Yes	ppnP	nucleoside phosphorylase PpnP
b0392	-0.896948	6.75067e-05	0.000208064	142.777	76.7299	DOWN	Yes	ykiA	DUF2773 domain-containing protein YkiA
b0393	0.896352	1.33826e-08	7.10663e-08	370.065	688.484	UP	Yes	rdgC	nucleoid-associated protein RdgC
b0394	0.643466	1.07366e-06	4.32759e-06	1047.52	1636.84	UP	Yes	mak	manno(fructo)kinase
b0396	-0.256789	0.121943	0.17528	337.137	282.426	DOWN	No	araJ	putative transport protein AraJ
b0397	0.677735	1.6577e-06	6.48273e-06	900.967	1441.61	UP	Yes	sbcC	ATP dependent%2C structure specific DNA nuclease-SbcC subunit
b0398	0.80888	2.37271e-06	9.0762e-06	379.719	665.379	UP	Yes	sbcD	ATP dependent%2C structure specific DNA nuclease-SbcD subunit
b0399	1.42422	4.92921e-17	6.67086e-16	175.488	469.65	UP	Yes	phoB	DNA-binding transcriptional dual regulator PhoB
b0400	0.263372	0.115082	0.166221	262.738	315.945	UP	No	phoR	sensory histidine kinase PhoR
b0401	-0.298522	0.0263407	0.0458984	2679.68	2178.64	DOWN	Yes	brnQ	branched chain amino acid transporter BrnQ
b0402	0.701578	1.67636e-05	5.68891e-05	697.175	1134.34	UP	Yes	proY	putative transporter ProY
b0403	1.45178	6.42736e-29	2.06508e-27	638.279	1746.45	UP	Yes	malZ	maltodextrin glucosidase
b0404	0.359001	0.0250972	0.0440755	290.337	372.426	UP	Yes	acpH	acyl carrier protein phosphodiesterase
b0405	0.982883	5.48914e-07	2.31487e-06	425.389	841.452	UP	Yes	queA	tRNA preQ1(34) S-adenosylmethionine ribosyltransferase-isomerase
b0406	0.0479735	0.774865	0.821398	1724.25	1782.26	UP	No	tgt	tRNA-guanine transglycosylase
b0407	-0.540316	0.000184119	0.00052341	2527.02	1737.41	DOWN	Yes	yajC	Sec translocon accessory complex subunit YajC
b0408	0.266814	0.0414141	0.0686036	4434.29	5334.49	UP	Yes	secD	Sec translocon accessory complex subunit SecD
b0409	0.0885316	0.551928	0.627364	3127.49	3324.67	UP	No	secF	Sec translocon accessory complex subunit SecF
b0410	0.0238923	0.870054	0.900292	430.832	437.971	UP	No	yajD	HNH nuclease family protein
b0411	-1.00165	5.4647e-13	4.97054e-12	14460.8	7221.96	DOWN	Yes	tsx	nucleoside-specific channel-forming protein Tsx
b0412	-0.29498	0.0999765	0.14731	207.978	169.767	DOWN	No	yajI	putative lipoprotein YajI
b0413	0.560612	1.17947e-05	4.10065e-05	1593.09	2347.88	UP	Yes	nrdR	NrdR transcriptional repressor
b0414	0.442999	0.00010853	0.000320354	2997.87	4075.37	UP	Yes	ribD	fused diaminohydroxyphosphoribosylaminopyrimidine deaminase/5-amino-6-(5-phosphoribosylamino)uracil reductase
b0415	-0.744382	3.75452e-08	1.86101e-07	2762.74	1648.6	DOWN	Yes	ribE	6%2C7-dimethyl-8-ribityllumazine synthase
b0416	-0.552264	1.65467e-06	6.48223e-06	2560.64	1745.83	DOWN	Yes	nusB	transcription antitermination protein NusB
b0417	0.248397	0.0650932	0.101859	907.711	1077.97	UP	No	thiL	thiamine monophosphate kinase
b0418	0.193753	0.214746	0.285433	758.68	866.979	UP	No	pgpA	phosphatidylglycerophosphatase A
b0419	-0.251862	0.0470862	0.0765793	9283.1	7795.44	DOWN	Yes	yajO	1-deoxyxylulose-5-phosphate synthase YajO
b0420	0.788478	2.57624e-09	1.48458e-08	5649.2	9756.79	UP	Yes	dxs	1-deoxy-D-xylulose-5-phosphate synthase
b0421	0.996703	1.85405e-13	1.80005e-12	1349.74	2693.34	UP	Yes	ispA	geranyl diphosphate/farnesyl diphosphate synthase
b0422	0.60905	1.01842e-05	3.56447e-05	1254.26	1913.52	UP	Yes	xseB	exodeoxyribonuclease VII subunit XseB
b0423	0.882045	2.36637e-06	9.06366e-06	1112.06	2048.49	UP	Yes	thiI	tRNA uridine 4-sulfurtransferase
b0424	-0.545363	8.47839e-06	2.98851e-05	1456.9	997.945	DOWN	Yes	yajL	protein/nucleic acid deglycase 3
b0425	0.319092	0.00542023	0.0111633	1814.53	2262.91	UP	Yes	panE	2-dehydropantoate 2-reductase
b0426	-0.361796	0.00363997	0.00780229	2864.95	2229.21	DOWN	Yes	yajQ	nucleotide binding protein
b0427	0.341602	0.0335658	0.0569115	308.462	391.566	UP	Yes	yajR	putative major facilitator superfamily transport protein YajR
b0428	-1.18972	5.04692e-21	9.23753e-20	7866.49	3448.22	DOWN	Yes	cyoE	heme O synthase
b0429	-0.99775	3.59047e-13	3.34761e-12	1608.86	805.608	DOWN	Yes	cyoD	cytochrome bo3 ubiquinol oxidase subunit 4
b0430	-0.830933	6.69884e-10	4.1379e-09	2805.66	1576.87	DOWN	Yes	cyoC	cytochrome bo3 ubiquinol oxidase subunit 3
b0431	-0.637436	3.56262e-06	1.32368e-05	16366.7	10520.9	DOWN	Yes	cyoB	cytochrome bo3 ubiquinol oxidase subunit 1
b0432	-0.528284	9.69312e-05	0.000289562	11522.8	7988.87	DOWN	Yes	cyoA	cytochrome bo3 ubiquinol oxidase subunit 2
b0433	0.32945	0.0921065	0.137391	433.771	545.379	UP	No	ampG	muropeptide:H(+) symporter
b0434	0.173245	0.276668	0.353939	770.616	869.061	UP	No	yajG	putative lipoprotein YajG
b0435	-1.37776	8.36924e-18	1.21354e-16	12813.8	4930.46	DOWN	Yes	bolA	DNA-binding transcriptional dual regulator BolA
b0436	0.527862	0.00150117	0.00355474	15753.7	22713.1	UP	Yes	tig	trigger factor
b0437	0.436113	4.54613e-05	0.000145022	11693.3	15819.6	UP	Yes	clpP	ATP-dependent Clp protease proteolytic subunit
b0438	-0.15594	0.171587	0.234847	22871.1	20527.2	DOWN	No	clpX	ATP-dependent Clp protease ATP-binding subunit ClpX
b0439	0.205781	0.150136	0.209468	14085.4	16243.6	UP	No	lon	Lon protease
b0440	-0.69508	1.58219e-09	9.34663e-09	12643.9	7809.18	DOWN	Yes	hupB	DNA-binding protein HU-beta
b0441	0.20405	0.0820505	0.124766	7344.65	8459.92	UP	No	ppiD	periplasmic folding chaperone
b0442	-1.04645	9.36941e-14	9.44555e-13	812.857	393.174	DOWN	Yes	ybaV	helix-hairpin-helix 3 family protein
b0443	-0.277592	0.175583	0.239509	202.096	166.929	DOWN	No	fadM	thioesterase III
b0444	-0.121878	0.388832	0.470348	902.267	828.241	DOWN	No	queC	7-cyano-7-deazaguanine synthase
b0445	0.548182	8.00165e-06	2.83164e-05	1375.36	2010.61	UP	Yes	ybaE	putative protein YbaE
b0446	-0.00589415	0.968844	0.977821	343.392	342.06	DOWN	No	cof	HMP-PP phosphatase
b0447	1.60793	2.27968e-34	9.69625e-33	474.399	1447.76	UP	Yes	decR	DNA-binding transcriptional activator DecR
b0448	1.4085	4.84477e-29	1.59094e-27	834.323	2213.02	UP	Yes	mdlA	ABC transporter family protein MdlA
b0449	1.24575	5.61424e-22	1.10943e-20	856.61	2030.06	UP	Yes	mdlB	ABC transporter family protein MdlB
b0450	0.939643	0.00164673	0.00386662	36.288	69.7562	UP	Yes	glnK	nitrogen regulator GlnK
b0451	0.45202	0.00531273	0.0109541	364.693	498.965	UP	Yes	amtB	ammonia/ammonium transporter
b0452	-0.0755617	0.599592	0.671796	907.188	859.906	DOWN	No	tesB	acyl-CoA thioesterase II
b0453	-1.32072	2.09566e-32	8.2825e-31	5913.76	2367.45	DOWN	Yes	ybaY	PF09619 family lipoprotein YbaY
b0454	-0.180289	0.328771	0.409934	275.975	243.195	DOWN	No	atl	DNA base-flipping protein
b0456	0.358322	0.0867811	0.131111	112.064	143.271	UP	No	ybaA	DUF1428 domain-containing protein YbaA
b0457	0.0280255	0.847215	0.883001	842.634	859.315	UP	No	pdeB	c-di-GMP phosphodiesterase PdeB
b0458	-1.23557	8.45926e-25	1.96766e-23	3484.8	1479.44	DOWN	Yes	ylaC	putative inner membrane protein
b0459	-0.445657	0.00941934	0.0184019	305.327	224.28	DOWN	Yes	maa	maltose O-acetyltransferase
b0460	-1.36527	1.96058e-15	2.34117e-14	556.182	215.707	DOWN	Yes	hha	hemolysin expression modulating protein
b0461	-0.682991	8.72405e-05	0.000263254	1633.67	1017.08	DOWN	Yes	tomB	protein that modulates Hha toxicity
b0462	0.951189	3.67162e-12	2.98679e-11	9108.98	17610.4	UP	Yes	acrB	multidrug efflux pump RND permease AcrB
b0463	1.03286	2.79057e-14	2.96731e-13	2493.59	5100.33	UP	Yes	acrA	multidrug efflux pump membrane fusion lipoprotein AcrA
b0464	0.102176	0.441779	0.522122	554.29	594.922	UP	No	acrR	DNA-binding transcriptional repressor AcrR
b0465	0.639753	1.09494e-05	3.8203e-05	1854.79	2888.83	UP	Yes	mscK	potassium dependent%2C small conductance mechanosensitive channel
b0466	-0.478129	0.0264528	0.046004	128.352	91.905	DOWN	Yes	ybaM	DUF2496 domain-containing protein YbaM
b0467	0.555578	0.000112272	0.00033096	341.124	501.204	UP	Yes	priC	primosomal replication protein N''
b0468	-0.274934	0.148177	0.207253	233.98	193.511	DOWN	No	ybaN	conserved inner membrane protein YbaN
b0469	0.638254	0.000261549	0.000724615	335.964	523.193	UP	Yes	apt	adenine phosphoribosyltransferase
b0470	0.710711	2.62766e-07	1.15845e-06	2948.45	4824.82	UP	Yes	dnaX	DNA polymerase III subunit gamma
b0471	0.36922	0.00436904	0.00919084	2098.51	2710.19	UP	Yes	ybaB	putative nucleoid-associated protein YbaB
b0472	0.10118	0.568754	0.642889	1500.85	1609.98	UP	No	recR	DNA repair protein RecR
b0473	-0.209308	0.132081	0.187798	11506	9951.13	DOWN	No	htpG	chaperone protein HtpG
b0474	0.279127	0.0858161	0.129873	3296.04	3999.73	UP	No	adk	adenylate kinase
b0475	-0.0510883	0.699513	0.757744	935.061	901.902	DOWN	No	hemH	ferrochelatase
b0476	-0.122002	0.382313	0.464204	592.604	544.633	DOWN	No	aes	acetylesterase
b0477	0.309742	0.00997305	0.0193819	1058.22	1311.23	UP	Yes	gsk	inosine/guanosine kinase
b0478	1.04918	1.26396e-18	1.99465e-17	4155.78	8598.07	UP	Yes	ybaL	putative transporter YbaL
b0479	-0.438586	0.00267794	0.00595899	528.725	390.571	DOWN	Yes	fsr	fosmidomycin efflux pump
b0480	-0.0875933	0.458973	0.53913	7959.3	7489.4	DOWN	No	ushA	5'-nucleotidase/UDP-sugar hydrolase
b0481	-0.333709	0.0279847	0.0483855	396.17	314.238	DOWN	Yes	ybaK	Cys-tRNA(Pro) and Cys-tRNA(Cys) deacylase
b0482	0.412948	0.00518684	0.0107193	474.256	631.527	UP	Yes	ybaP	TraB family protein YbaP
b0483	0.357858	0.00979301	0.0190735	660.073	845.057	UP	Yes	ybaQ	putative DNA-binding transcriptional regulator YbaQ
b0484	0.0346242	0.766902	0.813592	7938.57	8130.68	UP	No	copA	Cu(+) exporting P-type ATPase
b0485	1.0269	1.64005e-18	2.561e-17	5346.05	10892.7	UP	Yes	glsA	glutaminase 1
b0486	0.717941	1.34458e-07	6.16519e-07	5180.26	8518.84	UP	Yes	ybaT	putative transporter YbaT
b0487	0.355573	0.00801565	0.0159102	1361.3	1741.4	UP	Yes	cueR	DNA-binding transcriptional dual regulator CueR
b0488	-0.421206	0.00552425	0.0113483	926.739	691.478	DOWN	Yes	ybbJ	NfeD-like family protein
b0489	-0.0711583	0.618457	0.688613	2984.77	2840.36	DOWN	No	qmcA	PHB domain-containing protein
b0490	-0.90179	8.34925e-10	5.11492e-09	913.023	488.53	DOWN	Yes	fetA	putative iron ABC exporter ATP-binding subunit FetA
b0491	-0.289485	0.138927	0.196345	240.378	196.169	DOWN	No	fetB	putative iron ABC exporter membrane subunit FetB
b0492	0.00943794	0.939548	0.954726	2502.47	2518.4	UP	No	cnoX	chaperedoxin
b0493	0.211187	0.153626	0.213857	711.759	822.586	UP	No	ybbO	NADP(+)-dependent aldehyde reductase
b0494	-0.123848	0.321146	0.40186	1126.39	1034.07	DOWN	No	tesA	multifunctional acyl-CoA thioesterase I and protease I and lysophospholipase L1
b0495	0.0643198	0.639043	0.706078	458.799	479.665	UP	No	ybbA	putative ABC transporter ATP-binding protein YbbA
b0496	-0.18469	0.216639	0.28718	1329.94	1169.28	DOWN	No	ybbP	putative ABC transporter membrane subunit YbbP
b0497	-0.347214	0.0144077	0.0268776	544.001	427.81	DOWN	Yes	rhsD	protein RhsD
b0498	-2.45375	1.12792e-11	8.62553e-11	74.5336	13.6192	DOWN	Yes	ybbC	PF15631 family protein YbbC
b0499	-0.650738	0.0728679	0.112255	44.2826	28.3836	DOWN	No	ylbH	putative RHS domain-containing protein YlbH
b0501	-2.07543	6.03945e-05	0.000188091	42.608	10.1974	DOWN	Yes	ybbD	putative uncharacterized protein YbbD
b0502	-0.0473557	0.81776	0.858513	171.904	166.615	DOWN	No	ylbG	putative DNA-binding transcriptional regulator YlbG
b0503	1.04389	2.30406e-10	1.50658e-09	321.688	663.186	UP	Yes	selU	tRNA 2-selenouridine synthase
b0504	0.342762	0.147534	0.206677	91.9852	117.027	UP	No	allS	DNA-binding transcriptional activator AllS
b0505	-0.345735	0.133254	0.189285	105.237	83.0006	DOWN	No	allA	ureidoglycolate lyase
b0506	-0.450196	0.00012463	0.000364982	2646.71	1936.61	DOWN	Yes	allR	DNA-binding transcriptional repressor AllR
b0507	-0.768026	0.000132142	0.000385717	197.437	115.648	DOWN	Yes	gcl	glyoxylate carboligase
b0508	-1.4018	0.00458018	0.00957634	31.6193	11.9242	DOWN	Yes	hyi	hydroxypyruvate isomerase
b0509	-0.941981	0.0250447	0.0440006	59.6154	31.1705	DOWN	Yes	glxR	tartronate semialdehyde reductase 2
b0511	-2.30668	9.37298e-07	3.80198e-06	54.69	11.1235	DOWN	Yes	ybbW	putative allantoin transporter
b0512	-1.30874	6.50964e-09	3.59803e-08	148.976	60.0514	DOWN	Yes	allB	allantoinase
b0513	-0.371332	0.172997	0.236476	101.124	77.7903	DOWN	No	ybbY	putative purine transporter
b0514	-0.119392	0.540185	0.616842	166.208	153.288	DOWN	No	glxK	glycerate 2-kinase 2
b0515	-1.04159	5.00485e-10	3.14369e-09	470.912	228.524	DOWN	Yes	allE	(S)-ureidoglycine aminohydrolase
b0516	-0.610763	0.00219431	0.00500245	204.687	133.938	DOWN	Yes	allC	allantoate amidohydrolase
b0517	-0.209501	0.426934	0.50845	106.806	92.6367	DOWN	No	allD	ureidoglycolate dehydrogenase
b0518	-1.42863	0.000196203	0.000554936	75.5485	28.2614	DOWN	Yes	fdrA	putative acyl-CoA synthetase FdrA
b0520	-0.737871	0.00808878	0.0160411	91.0014	54.2458	DOWN	Yes	ylbF	DUF2877 domain-containing protein YlbF
b0521	-0.19965	0.456795	0.536854	76.4215	66.8793	DOWN	No	ybcF	putative carbamate kinase
b0522	0.378575	0.100547	0.147808	363.68	472.374	UP	No	purK	5-(carboxyamino)imidazole ribonucleotide synthase
b0523	0.398719	0.126998	0.181502	140.371	185.29	UP	No	purE	N(5)-carboxyaminoimidazole ribonucleotide mutase
b0524	-0.360269	0.0271712	0.0471066	381.856	297.138	DOWN	Yes	lpxH	UDP-2%2C3-diacylglucosamine diphosphatase
b0525	-1.31977	4.53143e-25	1.08803e-23	5450.66	2183.05	DOWN	Yes	ppiB	peptidyl-prolyl cis-trans isomerase B
b0526	0.618778	0.00020728	0.000583309	1334.44	2049.15	UP	Yes	cysS	cysteine--tRNA ligase
b0527	0.0116155	0.973522	0.981212	34.3606	34.4818	UP	No	ybcI	conserved inner membrane protein YbcI
b0528	-0.395869	0.0554413	0.0884605	272.139	206.332	DOWN	No	ybcJ	putative RNA-binding protein YbcJ
b0529	-0.120898	0.356785	0.437988	2785.98	2562.26	DOWN	No	folD	bifunctional 5%2C10-methylene-tetrahydrofolate dehydrogenase/ 5%2C10-methylene-tetrahydrofolate cyclohydrolase
b0530	-1.32992	0.00193636	0.00448303	39.0404	15.5929	DOWN	Yes	sfmA	putative fimbrial protein SfmA
b0531	-2.05418	0.00285155	0.00630448	22.2868	5.36511	DOWN	Yes	sfmC	putative fimbrial chaperone SfmC
b0532	-0.923862	0.000739888	0.00187534	105.635	55.9411	DOWN	Yes	sfmD	putative fimbrial usher protein SfmD
b0533	-1.95677	0.00139662	0.00333012	20.0828	5.1875	DOWN	Yes	sfmH	putative fimbrial adhesin protein SfmH
b0534	-0.759698	0.336371	0.417386	13.3982	8.08278	DOWN	No	sfmF	putative fimbrial protein SfmF
b0535	-1.99152	3.54431e-06	1.31892e-05	49.0767	12.4625	DOWN	Yes	fimZ	putative LuxR family transcriptional regulator FimZ
b0537	0.372821	0.00683731	0.0137609	528.063	684.533	UP	Yes	intD	DLP12 prophage%3B putative integrase
b0539	0.215876	0.618142	0.688452	21.0424	24.2122	UP	No	exoD	DLP12 prophage%3B putative exonuclease ExoD
b0540	0.329	0.714298	0.769801	4.7229	5.97267	UP	No	insE-3	DLP12 prophage%3B IS3 element protein InsE
b0541	-1.25837	0.175777	0.239701	7.14086	2.95487	DOWN	No	insF-3	DLP12 prophage%3B IS3 element protein InsF
b0542	0.284922	0.522684	0.601006	18.3873	22.3134	UP	No	renD	DLP12 prophage%3B protein RenD
b0543	-0.499803	0.0153402	0.0284507	150.295	106.123	DOWN	Yes	emrE	multidrug/betaine/choline efflux transporter EmrE
b0544	-1.90717	3.64251e-06	1.35112e-05	65.0229	17.4167	DOWN	Yes	ybcK	DLP12 prophage%3B putative recombinase
b0545	-0.48306	0.0958273	0.142087	64.2354	45.9545	DOWN	No	ybcL	DLP12 prophage%3B periplasmic protein YbcL
b0546	-1.60642	2.1739e-19	3.58253e-18	319.572	104.881	DOWN	Yes	ybcM	DLP12 prophage%3B putative DNA-binding transcriptional regulator
b0547	-0.447096	0.43445	0.515614	14.2438	10.4726	DOWN	No	ybcN	DLP12 prophage%3B DNA base-flipping protein
b0549	-0.452958	0.669134	0.730113	4.42176	3.3312	DOWN	No	ybcO	DLP12 prophage%3B putative nuclease YbcO
b0550	0.137187	0.89087	0.916311	4.21991	4.64287	UP	No	rusA	DLP12 prophage%3B crossover junction endodeoxyribonuclease RusA
b0551	-1.32444	0.000629609	0.00162911	50.5916	20.3912	DOWN	Yes	ybcQ	DLP12 prophage%3B putative antitermination protein
b0552	-2.22424	7.82363e-13	6.91888e-12	180.128	38.444	DOWN	Yes	insH-2	DLP12 prophage%3B IS5 transposase and trans-activator
b0553	-2.27556	2.53414e-23	5.38927e-22	3512.23	725.435	DOWN	Yes	nmpC	DLP12 prophage%3B putative outer membrane porin NmpC
b0554	0.741069	0.327862	0.409118	6.18125	10.4168	UP	No	essD	DLP12 prophage%3B putative phage lysis protein
b0555	-1.47304	2.84477e-06	1.07759e-05	104.867	37.6314	DOWN	Yes	rrrD	DLP12 prophage%3B lysozyme
b0556	0.174744	0.904326	0.927376	2.1632	2.48731	UP	No	rzpD	DLP12 prophage%3B putative prophage endopeptidase RzpD
b0557	0.575001	0.0576663	0.0913902	62.082	92.4129	UP	No	borD	DLP12 prophage%3B prophage lipoprotein BorD
b0558	-1.01306	0.0296094	0.0507817	29.4404	14.7927	DOWN	Yes	ybcV	DLP12 prophage%3B protein YbcV
b0559	-0.327012	0.230199	0.30264	81.097	64.9234	DOWN	No	ybcW	DLP12 prophage%3B protein YbcW
b0560	-0.459165	0.2647	0.340972	33.1426	24.3492	DOWN	No	nohD	DLP12 prophage%3B putative DNA-packaging protein NohD
b0561	-0.772577	0.248743	0.324062	15.421	9.22889	DOWN	No	tfaD	DLP12 prophage%3B putative tail fiber assembly protein TfaD
b0562	-0.329806	0.416908	0.499306	29.6837	23.8675	DOWN	No	ybcY	DLP12 prophage%3B putative SAM-dependent methyltransferase YbcY
b0563	-0.797259	0.306337	0.386579	10.1843	5.93805	DOWN	No	tfaX	DLP12 prophage%3B protein TfaX
b0564	-1.79178	8.3441e-25	1.95103e-23	1215.59	351.327	DOWN	Yes	appY	DNA-binding transcriptional activator AppY
b0565	-2.12983	3.59733e-73	4.34207e-71	13127.5	2999.73	DOWN	Yes	ompT	outer membrane protease VII (outer membrane protein 3b)
b0566	-0.114616	0.718061	0.773483	58.4944	54.5141	DOWN	No	envY	DNA-binding transcriptional activator EnvY
b0567	-0.240596	0.291786	0.37052	165.137	140.433	DOWN	No	ybcH	DUF4434 domain-containing protein YbcH
b0568	-0.00428682	0.975566	0.982385	532.808	531.135	DOWN	No	nfrA	bacteriophage N4 receptor%2C outer membrane protein
b0569	-0.222937	0.187311	0.253571	281.396	241.552	DOWN	No	nfrB	bacteriophage N4 receptor%2C inner membrane subunit
b0570	0.494018	0.025749	0.0449902	177.723	251.404	UP	Yes	cusS	sensory histidine kinase CusS
b0571	0.633322	0.000981968	0.00242291	207.44	322.277	UP	Yes	cusR	DNA-binding transcriptional activator CusR
b0572	-0.845726	0.0240226	0.0424051	52.8459	29.5631	DOWN	Yes	cusC	copper/silver export system outer membrane channel
b0573	-1.714	0.0385893	0.0642651	14.7592	4.51614	DOWN	Yes	cusF	copper/silver export system periplasmic binding protein
b0574	-0.786984	0.0522421	0.0839861	46.1368	26.9873	DOWN	No	cusB	copper/silver export system membrane fusion protein
b0575	-0.289983	0.166569	0.229103	208.825	171.411	DOWN	No	cusA	copper/silver export system RND permease
b0576	-0.283577	0.14637	0.205304	255.906	210.961	DOWN	No	pheP	phenylalanine:H(+) symporter PheP
b0577	0.454705	0.00111314	0.00270915	698.73	957.53	UP	Yes	ybdG	miniconductance mechanosensitive channel YbdG
b0578	2.65445	5.08414e-71	5.97521e-69	2067.03	13011.9	UP	Yes	nfsB	NAD(P)H nitroreductase NfsB
b0579	-0.0890704	0.601773	0.673226	342.235	321.433	DOWN	No	ybdF	PF04237 family protein YbdF
b0580	-0.758772	0.00494703	0.0102665	168.97	99.402	DOWN	Yes	ybdJ	DUF1158 domain-containing protein YbdJ
b0581	0.0648015	0.65401	0.719234	1893.37	1980.37	UP	No	ybdK	carboxylate-amine ligase
b0582	-0.455865	0.319851	0.400688	25.9815	19.1788	DOWN	No	insL-2	IS186/IS421 transposase
b0583	-0.364317	0.191643	0.258167	72.992	56.9556	DOWN	No	entD	phosphopantetheinyl transferase EntD
b0584	-0.0223024	0.916467	0.936814	183.915	181.456	DOWN	No	fepA	ferric enterobactin outer membrane transporter
b0585	0.32477	0.403173	0.485329	42.1086	53.4447	UP	No	fes	enterochelin esterase
b0586	0.0945144	0.556225	0.630803	306.987	328.162	UP	No	entF	apo-serine activating enzyme
b0587	-1.80844	0.00103129	0.00252646	31.4916	9.08889	DOWN	Yes	fepE	polysaccharide co-polymerase family protein FepE
b0588	-0.939621	0.0737403	0.113443	29.493	15.3081	DOWN	No	fepC	ferric enterobactin ABC transporter ATP binding subunit
b0589	-0.526683	0.0624856	0.0981572	77.6372	53.9698	DOWN	No	fepG	ferric enterobactin ABC transporter membrane subunit FepG
b0590	-0.222102	0.533045	0.610419	58.4644	50.5441	DOWN	No	fepD	ferric enterobactin ABC transporter membrane subunit FebD
b0591	-0.168127	0.586727	0.660031	59.3612	53.2834	DOWN	No	entS	enterobactin exporter EntS
b0592	-0.503768	0.0760068	0.116328	80.3834	56.9987	DOWN	No	fepB	ferric enterobactin ABC transporter periplasmic binding protein
b0593	0.0547046	0.855951	0.890069	55.9161	58.4964	UP	No	entC	isochorismate synthase EntC
b0594	-0.531443	0.0264106	0.0459843	132.424	92.0154	DOWN	Yes	entE	2%2C3-dihydroxybenzoate-AMP ligase
b0595	-0.221877	0.429517	0.511254	73.4832	62.7783	DOWN	No	entB	enterobactin synthase component B
b0596	-0.156241	0.421614	0.503591	199.404	179.678	DOWN	No	entA	2%2C3-dihydro-2%2C3-dihydroxybenzoate dehydrogenase
b0597	-0.17759	0.554424	0.629719	59.5611	52.4334	DOWN	No	entH	proofreading thioesterase in enterobactin biosynthesis
b0598	-2.3424	8.17972e-28	2.31207e-26	20214.3	3985.58	DOWN	Yes	cstA	carbon starvation protein A
b0599	0.250087	0.121753	0.175064	684.492	813.582	UP	No	hcxA	hydroxycarboxylate dehydrogenase A
b0600	0.703918	1.03455e-05	3.61809e-05	632.364	1029.66	UP	Yes	ybdL	methionine-oxo-acid transaminase%2C PLP-dependent
b0601	0.185374	0.436801	0.517256	80.8978	92.2572	UP	No	ybdM	ParB-like nuclease domain-containing protein YbdM
b0602	-0.954949	0.00420715	0.00887824	54.3934	28.0193	DOWN	Yes	ybdN	putative PAPS reductase/DUF3440 domain-containing protein YbdN
b0603	0.275916	0.338339	0.418913	53.0797	64.6919	UP	No	ybdO	putative LysR family DNA-binding transcriptional regulator YbdO
b0604	-0.0287084	0.849622	0.884684	474.009	464.863	DOWN	No	dsbG	protein sulfenic acid reductase DsbG
b0605	-0.805591	1.50875e-11	1.13245e-10	42879.2	24531.8	DOWN	Yes	ahpC	alkyl hydroperoxide reductase%2C AhpC component
b0606	-0.0726172	0.590688	0.663985	9079.7	8633.17	DOWN	No	ahpF	alkyl hydroperoxide reductase%2C AhpF component
b0607	-1.15759	1.6564e-22	3.40897e-21	9010.76	4038.73	DOWN	Yes	uspG	universal stress protein G
b0608	0.191629	0.268056	0.344301	193.184	220.964	UP	No	ybdR	putative Zn(2(+))-dependent alcohol dehydrogenase YbdR
b0610	0.178957	0.243379	0.318003	1212.78	1372.21	UP	No	rnk	nucleoside diphosphate kinase regulator
b0611	0.0361261	0.765412	0.812534	1344.33	1378.03	UP	No	rna	RNase I
b0612	0.357532	0.184015	0.249715	78.522	101.501	UP	No	citT	citrate:succinate antiporter
b0613	-0.359577	0.383272	0.464881	49.9171	39.1485	DOWN	No	citG	triphosphoribosyl-dephospho-CoA synthase
b0614	0.625498	0.0181412	0.0330149	55.3158	85.9414	UP	Yes	citX	apo-citrate lyase phosphoribosyl-dephospho-CoA transferase
b0615	1.69877	1.70636e-19	2.82245e-18	117.51	382.47	UP	Yes	citF	citrate lyase alpha subunit
b0616	1.15999	2.77664e-05	9.13815e-05	102.865	230.706	UP	Yes	citE	citrate lyase beta subunit
b0617	1.08175	0.00309982	0.00677953	26.0609	55.1198	UP	Yes	citD	citrate lyase acyl carrier protein
b0618	0.870852	0.00407974	0.00864743	58.7492	108.153	UP	Yes	citC	citrate lyase synthetase
b0619	0.729269	0.000304819	0.000834654	199.241	331.326	UP	Yes	dpiB	sensory histidine kinase DpiB
b0620	-0.101586	0.627316	0.695703	643.772	600.442	DOWN	No	dpiA	DNA-binding transcriptional dual regulator DpiA
b0621	-0.0402192	0.837824	0.875257	15351.4	14929.5	DOWN	No	dcuC	anaerobic C4-dicarboxylate transporter DcuC
b0622	0.378915	0.0712077	0.110116	195.8	253.634	UP	No	pagP	Lipid IVA palmitoyltransferase
b0623	-2.02204	8.04483e-50	5.79487e-48	154940	38148.1	DOWN	Yes	cspE	transcription antiterminator and regulator of RNA stability
b0624	0.802632	1.68688e-06	6.58717e-06	196.078	341.032	UP	Yes	crcB	F(-) channel
b0627	0.0986714	0.645742	0.71207	196.194	209.408	UP	No	tatE	twin arginine protein translocation system-TatE protein
b0628	0.128109	0.306564	0.386755	5798.77	6337.55	UP	No	lipA	lipoyl synthase
b0629	0.130154	0.506598	0.586132	141.114	154.869	UP	No	ybeF	putative LysR-type DNA-binding transcriptional regulator YbeF
b0630	0.217374	0.252521	0.328231	139.419	162.318	UP	No	lipB	lipoyl(octanoyl) transferase
b0631	0.070147	0.699213	0.757744	720.227	756.513	UP	No	ybeD	DUF493 domain-containing protein YbeD
b0632	0.496135	0.00191413	0.00443849	1571.72	2216.4	UP	Yes	dacA	D-alanyl-D-alanine carboxypeptidase DacA
b0633	0.87378	1.77081e-11	1.30934e-10	1512.74	2772.58	UP	Yes	rlpA	rare lipoprotein RlpA
b0634	1.09153	3.42209e-12	2.7991e-11	462.139	984.197	UP	Yes	mrdB	SEDS family protein MrdB
b0635	0.643167	2.8476e-06	1.07775e-05	603.931	943.114	UP	Yes	mrdA	peptidoglycan DD-transpeptidase MrdA
b0636	0.751693	2.43323e-05	8.06141e-05	231.841	390.461	UP	Yes	rlmH	23S rRNA m(3)psi1915 methyltransferase
b0637	0.67409	4.40464e-06	1.60712e-05	409.516	651.949	UP	Yes	rsfS	ribosomal silencing factor RsfS
b0638	0.279428	0.170289	0.233286	141.695	171.946	UP	No	cobC	putative adenosylcobalamin phosphatase/alpha-ribazole phosphatase
b0639	0.461657	0.00143294	0.00340762	416.239	572.801	UP	Yes	nadD	nicotinate-mononucleotide adenylyltransferase
b0640	0.523805	0.0002741	0.000757506	588.665	844.805	UP	Yes	holA	DNA polymerase III subunit delta
b0641	0.808322	2.21273e-09	1.29177e-08	1483.36	2596.84	UP	Yes	lptE	lipopolysaccharide assembly protein LptE
b0642	1.2194	1.27634e-20	2.25301e-19	8498.68	19787.4	UP	Yes	leuS	leucine--tRNA ligase
b0643	-0.922068	2.80308e-11	2.01912e-10	10209.6	5387.58	DOWN	Yes	ybeL	DUF1451 domain-containing protein YbeL
b0644	-1.09701	1.27668e-11	9.66381e-11	733.167	342.388	DOWN	Yes	ybeQ	Sel1 repeat-containing protein YbeQ
b0645	-2.05589	0.00127097	0.00305498	22.9845	5.60839	DOWN	Yes	ybeR	DUF1266 domain-containing protein YbeR
b0646	-0.616397	0.0681332	0.106022	53.5599	35.2823	DOWN	No	djlB	putative chaperone
b0647	-1.18936	0.108657	0.158273	15.174	6.71836	DOWN	No	ybeT	Sel1 repeat-containing protein YbeT
b0648	-1.33942	0.0072695	0.0145714	29.3189	11.647	DOWN	Yes	ybeU	DUF1266 domain-containing protein YbeU
b0649	-0.219377	0.426648	0.508244	82.8801	71.2931	DOWN	No	djlC	co-chaperone DjlC
b0650	0.0878169	0.566279	0.640416	421.216	448.164	UP	No	hscC	chaperone protein HscC
b0651	-0.908851	2.29435e-10	1.50243e-09	12912.2	6877.13	DOWN	Yes	rihA	pyrimidine-specific ribonucleoside hydrolase RihA
b0652	-1.85618	5.56073e-23	1.17143e-21	1144.07	315.776	DOWN	Yes	gltL	glutamate/aspartate ABC transporter ATP binding subunit
b0653	-1.6615	4.28055e-13	3.96617e-12	679.922	214.683	DOWN	Yes	gltK	glutamate/aspartate ABC transporter membrane subunit GltK
b0654	-1.44434	4.97568e-15	5.74196e-14	731.32	268.443	DOWN	Yes	gltJ	glutamate/aspartate ABC transporter membrane subunit GltJ
b0655	-1.67928	3.06672e-22	6.22544e-21	8335.61	2602.33	DOWN	Yes	gltI	glutamate/aspartate ABC transporter periplasmic binding protein
b0656	-1.25045	6.90103e-09	3.80964e-08	186.967	78.3983	DOWN	Yes	insH-3	IS5 transposase and trans-activator
b0657	-0.318196	0.00649563	0.0131503	1855.57	1488.77	DOWN	Yes	lnt	apolipoprotein N-acyltransferase
b0658	-0.631834	5.6464e-07	2.37223e-06	3602.48	2324.85	DOWN	Yes	ybeX	CorC-HlyC family protein YbeX
b0659	-0.0487148	0.729582	0.782496	1667.02	1610.93	DOWN	No	ybeY	endoribonuclease YbeY
b0660	0.12253	0.285688	0.363706	4142.05	4508.83	UP	No	ybeZ	PhoH-like protein
b0661	0.612012	9.02717e-05	0.00027185	1469.3	2245.37	UP	Yes	miaB	isopentenyl-adenosine A37 tRNA methylthiolase
b0662	-0.127757	0.304541	0.384638	5497.01	5030.4	DOWN	No	ubiF	2-octaprenyl-3-methyl-6-methoxy-1%2C4-benzoquinol hydroxylase
b0674	0.163886	0.314667	0.395303	2113.72	2366.37	UP	No	asnB	asparagine synthetase B
b0675	0.257527	0.0264342	0.0460023	1346.62	1609.78	UP	Yes	umpH	UMP phosphatase
b0676	0.145054	0.211952	0.282392	2519.45	2785.52	UP	No	nagC	DNA-binding transcriptional dual regulator NagC
b0677	0.0308853	0.790456	0.834754	3546.49	3622.91	UP	No	nagA	N-acetylglucosamine-6-phosphate deacetylase
b0678	0.172729	0.147534	0.206677	3370.09	3797.46	UP	No	nagB	glucosamine-6-phosphate deaminase
b0679	-0.745417	1.63104e-10	1.08396e-09	16327.8	9738.99	DOWN	Yes	nagE	N-acetylglucosamine specific PTS enzyme IIABC component
b0680	0.838938	6.70839e-08	3.20424e-07	6546.57	11709.6	UP	Yes	glnS	glutamine--tRNA ligase
b0681	0.215639	0.160532	0.221756	829.919	964.566	UP	No	chiP	chitobiose outer membrane channel
b0682	-0.0572357	0.836342	0.874228	62.1356	59.7726	DOWN	No	chiQ	lipoprotein ChiQ
b0683	-0.34378	0.00280925	0.0062171	3034.48	2390.64	DOWN	Yes	fur	DNA-binding transcriptional dual regulator Fur
b0684	0.237441	0.0337667	0.0571653	2507.63	2956.69	UP	Yes	fldA	flavodoxin 1
b0685	1.13243	2.05291e-08	1.07106e-07	153.172	336.061	UP	Yes	ybfE	LexA-regulated protein
b0686	0.196756	0.14799	0.207139	609.156	697.784	UP	No	ybfF	esterase
b0687	0.741485	1.44591e-08	7.66004e-08	2120.22	3544.94	UP	Yes	seqA	SeqA%2C negative modulator of initiation of replication
b0688	0.1691	0.169134	0.232249	12195.8	13711.6	UP	No	pgm	phosphoglucomutase
b0689	-0.535415	0.183698	0.24936	33.6293	23.3481	DOWN	No	ybfP	lipoprotein YbfP
b0691	-2.3067	0.000140214	0.000407413	32.8872	6.75573	DOWN	Yes	ybfG	PF10964 domain-containing protein YbfG
b0692	-0.129495	0.532031	0.610025	127.395	116.47	DOWN	No	potE	putrescine:H(+) symporter/putrescine:ornithine antiporter PotE
b0693	-0.0728378	0.811114	0.852539	120.499	114.98	DOWN	No	speF	ornithine decarboxylase%2C degradative
b0694	-0.165164	0.556117	0.630803	108.422	96.9667	DOWN	No	kdpE	DNA-binding transcriptional activator KdpE
b0695	-0.0652889	0.625701	0.694601	808.694	773.326	DOWN	No	kdpD	sensory histidine kinase KdpD
b0696	0.731871	0.0117257	0.0223409	47.4406	78.8996	UP	Yes	kdpC	K(+) transporting P-type ATPase subunit KdpC
b0697	-0.241917	0.255945	0.332088	145.571	123.174	DOWN	No	kdpB	K(+) transporting P-type ATPase subunit KdpB
b0698	-0.783499	0.0413951	0.0685976	58.76	34.4716	DOWN	Yes	kdpA	K(+) transporting P-type ATPase subunit KdpA
b0699	-0.961488	1.54134e-13	1.51244e-12	12908.1	6627.91	DOWN	Yes	ybfA	DUF2517 domain-containing protein YbfA
b0700	0.882529	4.76352e-12	3.81252e-11	914.887	1686.69	UP	Yes	rhsC	rhs element protein RhsC
b0702	-0.908543	0.00228707	0.0051848	99.245	53.1985	DOWN	Yes	ybfB	uncharacterized protein YbfB
b0703	0.0292511	0.914157	0.934881	76.4264	78.563	UP	No	ybfO	conserved protein%2C rhs-like YbfO
b0704	-0.769492	0.0193257	0.0349286	85.6174	50.2074	DOWN	Yes	ybfC	uncharacterized protein YbfC
b0705	-0.506056	0.065899	0.103048	91.3124	64.4663	DOWN	No	ybfL	putative transposase YbfL
b0706	-0.381192	0.225957	0.297852	69.4188	53.5699	DOWN	No	ybfD	H repeat-associated putative transposase YbfD
b0707	0.220506	0.0898484	0.134808	970.001	1129.59	UP	No	ybgA	DUF1722 domain-containing protein YbgA
b0708	-0.0853946	0.580889	0.655114	1467.99	1383.03	DOWN	No	phr	deoxyribodipyrimidine photolyase (photoreactivation)
b0709	2.35789	4.78117e-32	1.84075e-30	283.579	1456.51	UP	Yes	dtpD	dipeptide:H(+) symporter DtpD
b0710	0.742466	2.75098e-08	1.39138e-07	4080.31	6824.85	UP	Yes	ybgI	radiation resistance protein YbgI
b0711	0.873635	2.53134e-10	1.64316e-09	1911.91	3502.02	UP	Yes	pxpB	5-oxoprolinase component B
b0712	0.500678	0.000258837	0.000717544	2997.67	4240.17	UP	Yes	pxpC	5-oxoprolinase component C
b0713	0.126071	0.298811	0.378364	1127.29	1230.03	UP	No	pxpA	5-oxoprolinase component A
b0714	0.0469943	0.752365	0.801542	508.97	525.813	UP	No	nei	endonuclease VIII
b0715	0.434775	0.00165471	0.00388126	703.651	951.732	UP	Yes	abrB	putative regulator
b0716	-0.783391	0.00293571	0.00646175	115.126	67.0916	DOWN	Yes	ybgO	putative fimbrial protein YbgO
b0717	-0.811337	0.088697	0.133494	33.3595	19.2309	DOWN	No	ybgP	putative fimbrial chaperone YbgP
b0718	-0.567805	0.0256765	0.0448987	100.259	67.9595	DOWN	Yes	ybgQ	putative fimbrial usher protein YbgQ
b0719	-1.5338	0.00828868	0.016354	22.6196	7.93647	DOWN	Yes	ybgD	putative fimbrial protein YbgD
b0720	-1.67641	1.71013e-26	4.33946e-25	28568.9	8937.65	DOWN	Yes	gltA	citrate synthase
b0721	-0.510014	0.000139938	0.000406877	4256.22	2987.84	DOWN	Yes	sdhC	succinate:quinone oxidoreductase%2C membrane protein SdhC
b0722	-0.793483	1.58808e-08	8.37353e-08	2814.8	1623.12	DOWN	Yes	sdhD	succinate:quinone oxidoreductase%2C membrane protein SdhD
b0723	-1.07072	2.02874e-12	1.70308e-11	17513.1	8336.9	DOWN	Yes	sdhA	succinate:quinone oxidoreductase%2C FAD binding protein
b0724	-1.6467	1.41071e-28	4.43679e-27	8984.62	2868.92	DOWN	Yes	sdhB	succinate:quinone oxidoreductase%2C iron-sulfur cluster binding protein
b0726	-1.11557	5.02402e-13	4.59781e-12	32519.9	15007.9	DOWN	Yes	sucA	subunit of E1(0) component of 2-oxoglutarate dehydrogenase
b0727	-1.46044	4.48071e-26	1.11171e-24	23155.3	8413.92	DOWN	Yes	sucB	dihydrolipoyltranssuccinylase
b0728	-1.63473	1.56239e-26	4.03331e-25	18091.4	5825.73	DOWN	Yes	sucC	succinyl-CoA synthetase subunit beta
b0729	-2.04017	3.2964e-34	1.38884e-32	13308.6	3235.54	DOWN	Yes	sucD	succinyl-CoA synthetase subunit alpha
b0730	0.391577	0.0142599	0.0266353	322.854	423.405	UP	Yes	mngR	DNA-binding transcriptional repressor MngR
b0731	-0.686222	0.00972079	0.0189411	93.4393	58.4242	DOWN	Yes	mngA	2-O-alpha-mannosyl-D-glycerate specific PTS enzyme II
b0732	0.236396	0.103731	0.151889	378.886	446.994	UP	No	mngB	alpha-mannosidase
b0733	-0.265364	0.0252181	0.0442574	106255	88402	DOWN	Yes	cydA	cytochrome bd-I ubiquinol oxidase subunit I
b0734	-0.651993	3.28893e-08	1.64668e-07	74781.3	47590.2	DOWN	Yes	cydB	cytochrome bd-I ubiquinol oxidase subunit II
b0735	-0.235649	0.0890782	0.133992	3177.47	2698.43	DOWN	No	ybgE	cyd operon protein YbgE
b0736	0.76662	2.09907e-05	7.02205e-05	276.624	471.935	UP	Yes	ybgC	esterase/thioesterase
b0737	0.949558	2.2199e-06	8.52458e-06	377.718	729.945	UP	Yes	tolQ	Tol-Pal system protein TolQ
b0738	0.624948	0.000153644	0.000443552	233.849	360.053	UP	Yes	tolR	Tol-Pal system protein TolR
b0739	0.631853	1.00724e-06	4.07459e-06	1060.92	1643.66	UP	Yes	tolA	Tol-Pal system protein TolA
b0740	0.348131	0.00224864	0.00510545	4280.5	5447.76	UP	Yes	tolB	Tol-Pal system periplasmic protein TolB
b0741	-0.208088	0.0696009	0.10793	6134.69	5310.06	DOWN	No	pal	peptidoglycan-associated outer membrane lipoprotein Pal
b0742	-0.296825	0.00902471	0.0177162	4154.66	3382.36	DOWN	Yes	cpoB	cell division coordinator CpoB
b0750	1.11755	1.65347e-14	1.81881e-13	472.764	1025.83	UP	Yes	nadA	quinolinate synthase
b0751	0.346503	0.0175263	0.0320395	589.904	748.93	UP	Yes	pnuC	nicotinamide riboside transporter
b0752	-0.0517476	0.70192	0.759945	621.132	598.729	DOWN	No	zitB	Zn(2(+))/Cd(2(+))/Ni(2(+))/Cu(2(+)) exporter
b0753	-1.34357	1.94074e-13	1.872e-12	1249.93	492.216	DOWN	Yes	ybgS	PF13985 family protein YbgS
b0754	-0.348444	0.00223479	0.00508175	5200.01	4083.76	DOWN	Yes	aroG	3-deoxy-7-phosphoheptulonate synthase%2C Phe-sensitive
b0755	-1.78707	3.02354e-44	1.77673e-42	17815.6	5161.67	DOWN	Yes	gpmA	2%2C3-bisphosphoglycerate-dependent phosphoglycerate mutase
b0756	-0.338995	0.00231931	0.00524457	5513.13	4358.29	DOWN	Yes	galM	galactose-1-epimerase
b0757	-0.0945962	0.435969	0.51673	5992.98	5611.57	DOWN	No	galK	galactokinase
b0758	0.120643	0.310889	0.391438	4445.59	4832.45	UP	No	galT	galactose-1-phosphate uridylyltransferase
b0759	0.0723321	0.531232	0.60932	10136	10656.7	UP	No	galE	UDP-glucose 4-epimerase
b0760	0.055097	0.701678	0.759868	630.933	655.093	UP	No	modF	ABC family protein ModF
b0761	0.0234616	0.856431	0.890321	894.622	909.011	UP	No	modE	DNA-binding transcriptional dual regulator ModE
b0762	0.901306	7.99296e-07	3.27792e-06	280.017	523.14	UP	Yes	acrZ	multidrug efflux pump accessory protein AcrZ
b0763	0.0724723	0.66047	0.723843	950.882	999.93	UP	No	modA	molybdate ABC transporter periplasmic binding protein
b0764	0.277825	0.0893606	0.134327	263.632	319.002	UP	No	modB	molybdate ABC transporter membrane subunit
b0765	0.422648	0.00218817	0.00499101	453.333	607.415	UP	Yes	modC	molybdate ABC transporter ATP binding subunit
b0766	1.253	1.43652e-13	1.41622e-12	244.212	582.39	UP	Yes	ybhA	pyridoxal phosphate/fructose-1%2C6-bisphosphate phosphatase
b0767	-0.307692	0.00572999	0.011744	8454.09	6829.98	DOWN	Yes	pgl	6-phosphogluconolactonase
b0768	-0.399434	0.113642	0.16446	89.9089	67.9421	DOWN	No	ybhD	putative DNA-binding transcriptional regulator YbhD
b0769	-1.94333	9.13487e-05	0.000274538	44.6128	11.7325	DOWN	Yes	ybhH	putative isomerase YbhH
b0770	-1.98801	1.17783e-05	4.09992e-05	54.6064	13.8513	DOWN	Yes	ybhI	putative tricarboxylate transporter
b0771	-0.376086	0.0339545	0.0574396	236.802	182.662	DOWN	Yes	ybhJ	putative hydratase YbhJ
b0772	0.618725	0.000220129	0.000615588	762.997	1171.33	UP	Yes	ybhC	outer membrane lipoprotein YhbC
b0773	-0.881545	1.27193e-09	7.62474e-09	1336.44	724.978	DOWN	Yes	ybhB	putative kinase inhibitor
b0774	-0.355337	0.165997	0.228387	110.63	86.9637	DOWN	No	bioA	adenosylmethionine-8-amino-7-oxononanoate aminotransferase
b0775	0.0660156	0.775989	0.822394	99.7613	104.836	UP	No	bioB	biotin synthase
b0776	-0.237525	0.443663	0.524041	64.6646	55.3008	DOWN	No	bioF	8-amino-7-oxononanoate synthase
b0777	-0.653853	0.0539738	0.0863968	52.8576	33.7629	DOWN	No	bioC	malonyl-acyl carrier protein methyltransferase
b0778	-0.00285794	0.993167	0.99495	40.5693	40.6363	DOWN	No	bioD	dethiobiotin synthetase
b0779	0.709154	3.22673e-10	2.07338e-09	3879.58	6341.13	UP	Yes	uvrB	excision nuclease subunit B
b0780	0.29774	0.0587755	0.0929832	589.141	723.511	UP	No	ybhK	putative transferase YbhK
b0781	0.713441	1.9515e-10	1.28356e-09	4994.65	8189.84	UP	Yes	moaA	GTP 3'%2C8'-cyclase
b0782	0.398075	0.00606793	0.0123629	4492.32	5918.95	UP	Yes	moaB	MoaB protein
b0783	0.169146	0.290256	0.368892	2702.61	3037.93	UP	No	moaC	cyclic pyranopterin monophosphate synthase
b0784	-0.327318	0.0519993	0.0836258	1538.74	1226	DOWN	No	moaD	molybdopterin synthase sulfur carrier subunit
b0785	-0.0505406	0.744273	0.794436	1781.42	1719.64	DOWN	No	moaE	molybdopterin synthase catalytic subunit
b0786	-0.758305	6.25379e-10	3.87371e-09	7423.27	4388.31	DOWN	Yes	ybhL	Bax1-I family protein YbhL
b0787	-1.26844	1.7198e-05	5.81865e-05	95.7975	40.0375	DOWN	Yes	ybhM	Bax1-I family protein YbhM
b0788	-0.0832925	0.709835	0.766842	115.784	109.214	DOWN	No	ybhN	conserved inner membrane protein YbhN
b0789	0.425076	0.00463812	0.00969296	346.057	464.53	UP	Yes	clsB	cardiolipin synthase B
b0790	0.585195	0.000361718	0.000976682	234.103	350.563	UP	Yes	ybhP	endonuclease/exonuclease/phosphatase domain-containing protein YbhP
b0791	-0.560641	1.19566e-06	4.78907e-06	3635.47	2464.96	DOWN	Yes	ybhQ	putative inner membrane protein
b0792	-0.182224	0.172911	0.236442	1119.78	986.432	DOWN	No	ybhR	putative ABC exporter membrane subunit YbhR
b0793	-0.23726	0.0898621	0.134808	919.462	779.12	DOWN	No	ybhS	putative ABC exporter membrane subunit YbhS
b0794	-0.206223	0.173679	0.237274	4584.79	3973.31	DOWN	No	ybhF	putative ABC exporter ATP binding subunit
b0795	-0.266075	0.0875488	0.131914	7513.94	6247.73	DOWN	No	ybhG	HlyD_D23 family protein YbhG
b0796	-0.132755	0.319771	0.400688	2468.77	2252.27	DOWN	No	cecR	DNA-binding transcriptional dual regulator CecR
b0797	0.632571	0.000128225	0.000374773	1002.08	1553.25	UP	Yes	rhlE	ATP-dependent RNA helicase RhlE
b0798	0.610682	3.14278e-05	0.000102675	1087.14	1659.77	UP	Yes	ybiA	N-glycosidase YbiA
b0799	0.797879	1.91258e-12	1.61466e-11	2365.67	4112.5	UP	Yes	dinG	ATP-dependent DNA helicase DinG
b0800	-0.162318	0.16383	0.225919	2963.31	2647.51	DOWN	No	ybiB	nonspecific DNA-binding protein YbiB
b0801	-1.05955	2.85408e-12	2.3692e-11	2161.7	1036.56	DOWN	Yes	hcxB	hydroxycarboxylate dehydrogenase B
b0802	1.13684	3.96737e-11	2.81242e-10	153.279	336.651	UP	Yes	ybiJ	DUF1471 domain-containing protein YbiJ
b0803	-0.739191	0.000421113	0.00112146	254.832	152.738	DOWN	Yes	ybiI	zinc finger domain-containing protein YbiI
b0804	0.0203103	0.92852	0.945672	94.056	95.3415	UP	No	ybiX	PKHD-type hydroxylase YbiX
b0805	-0.272487	0.184496	0.250139	178.301	148.236	DOWN	No	fiu	putative iron siderophore outer membrane transporter
b0806	-1.39462	5.40059e-13	4.92225e-12	292.99	111.564	DOWN	Yes	mcbA	DUF1471 domain-containing protein McbA
b0807	0.188706	0.213386	0.284048	341.481	389.116	UP	No	rlmF	23S rRNA m(6)A1618 methyltransferase
b0808	0.459601	0.000484058	0.00127465	603.991	830.383	UP	Yes	ybiO	moderate conductance mechanosensitive channel
b0809	-0.0684659	0.657715	0.721355	1051.61	1002.67	DOWN	No	glnQ	L-glutamine ABC transporter ATP binding subunit
b0810	-0.126779	0.512995	0.592305	707.02	646.932	DOWN	No	glnP	L-glutamine ABC transporter membrane subunit
b0811	-1.07274	4.77597e-18	7.20591e-17	6202.75	2948.78	DOWN	Yes	glnH	L-glutamine ABC transporter periplasmic binding protein
b0812	-1.09972	1.18701e-14	1.33531e-13	107814	50306	DOWN	Yes	dps	stationary phase nucleoid protein that sequesters iron and protects DNA from damage
b0813	0.526176	0.0363985	0.0609965	104.173	149.377	UP	Yes	rhtA	L-threonine/L-homoserine exporter
b0814	0.810217	3.51421e-10	2.24207e-09	7558.16	13252.8	UP	Yes	ompX	outer membrane protein X
b0815	0.913725	2.95733e-07	1.29358e-06	176.052	331.759	UP	Yes	opgE	phosphoethanolamine transferase
b0817	0.00635111	0.969707	0.978471	371.81	372.557	UP	No	mntR	DNA-binding transcriptional dual regulator MntR
b0818	0.0311768	0.841149	0.878114	291.886	297.895	UP	No	ybiR	putative transporter YbiR
b0819	0.3476	0.0152356	0.0282801	736.338	936.566	UP	Yes	ldtB	L%2CD-transpeptidase YbiS
b0820	1.21264	2.53018e-13	2.39402e-12	1328.78	3078.23	UP	Yes	ybiT	ABC transporter ATP-binding protein YbiT
b0821	-0.446769	0.019147	0.0346618	188.593	138.336	DOWN	Yes	ybiU	DUF1479 domain-containing protein YbiU
b0822	-0.104863	0.619119	0.689007	148.898	138.495	DOWN	No	ybiV	sugar phosphatase
b0823	0.560082	8.57953e-05	0.000259771	666.59	983.263	UP	Yes	ybiW	putative pyruvate formate lyase
b0824	0.309213	0.225746	0.297729	86.9847	108.155	UP	No	ybiY	putative pyruvate formate-lyase activating enzyme YbiY
b0825	0.596411	0.000167715	0.000480446	417.73	631.501	UP	Yes	fsaA	fructose-6-phosphate aldolase 1
b0826	0.255611	0.071358	0.11031	836.145	997.25	UP	No	moeB	molybdopterin-synthase adenylyltransferase
b0827	0.769441	3.13359e-08	1.5742e-07	1484.5	2530.35	UP	Yes	moeA	molybdopterin molybdotransferase
b0828	0.293281	0.0417042	0.0690075	1063.43	1302.51	UP	Yes	iaaA	isoaspartyl dipeptidase proenzyme
b0829	-0.0272325	0.817499	0.858441	2147.54	2107.79	DOWN	No	gsiA	glutathione ABC transporter ATP binding subunit GsiA
b0830	-0.83512	1.76909e-11	1.30934e-10	3290.83	1844.43	DOWN	Yes	gsiB	glutathione ABC transporter periplasmic binding protein
b0831	-1.06645	2.22057e-13	2.11904e-12	749.771	357.712	DOWN	Yes	gsiC	glutathione ABC transporter membrane subunit GsiC
b0832	-1.48278	6.5572e-24	1.46422e-22	1070.5	383.357	DOWN	Yes	gsiD	glutathione ABC transporter membrane subunit GsiD
b0833	-1.52725	1.53375e-15	1.85127e-14	270.096	93.8058	DOWN	Yes	pdeI	putative c-di-GMP phosphodiesterase PdeI
b0834	-1.83512	1.28808e-12	1.10593e-11	171.541	48.1356	DOWN	Yes	dgcI	putative diguanylate cyclase DgcI
b0835	0.511181	0.00510149	0.0105576	311.294	443.045	UP	Yes	rimO	ribosomal protein S12 methylthiotransferase RimO
b0836	-0.832741	1.33855e-09	7.99192e-09	7790.82	4373.7	DOWN	Yes	bssR	regulator of biofilm formation
b0837	-0.313108	0.0245902	0.0433214	579.847	466.124	DOWN	Yes	yliI	aldose sugar dehydrogenase YliI
b0838	-0.413686	0.000330651	0.000900419	1882.58	1412.99	DOWN	Yes	gstB	glutathione S-transferase GstB
b0839	-0.166491	0.232918	0.305945	3482.15	3101.41	DOWN	No	dacC	D-alanyl-D-alanine carboxypeptidase DacC
b0840	0.610826	5.97959e-05	0.000186486	391.55	598.56	UP	Yes	deoR	DNA-binding transcriptional repressor DeoR
b0841	0.88937	0.000466918	0.00123242	107.919	200.376	UP	Yes	ybjG	undecaprenyl pyrophosphate phosphatase
b0842	0.677074	0.000107246	0.000317194	171.184	273.69	UP	Yes	mdfA	multidrug efflux pump MdfA/Na(+):H(+) antiporter/K(+):H(+) antiporter
b0843	-0.761728	0.000986002	0.00243018	147.193	86.6368	DOWN	Yes	ybjH	uncharacterized protein YbjH
b0844	-0.187259	0.194265	0.261008	875.915	769.012	DOWN	No	ybjI	5-amino-6-(5-phospho-D-ribitylamino)uracil phosphatase
b0845	0.0865206	0.662386	0.725053	472.831	500.77	UP	No	ybjJ	inner membrane protein YbjJ
b0846	-0.100489	0.463685	0.543807	628.241	585.459	DOWN	No	rcdA	DNA-binding transcriptional regulator RcdA
b0847	0.433802	0.000810594	0.00203035	953.709	1288.19	UP	Yes	ybjL	putative transport protein YbjL
b0848	2.46535	1.64384e-31	6.16924e-30	70.7073	389.428	UP	Yes	ybjM	putative inner membrane protein
b0849	-1.21661	3.99092e-07	1.71215e-06	268.346	114.839	DOWN	Yes	grxA	reduced glutaredoxin 1
b0850	3.05527	4.75456e-141	2.35932e-138	608.653	5059.03	UP	Yes	ybjC	DUF1418 domain-containing protein YbjC
b0851	3.19698	4.72847e-152	3.01676e-149	892.619	8189.47	UP	Yes	nfsA	NADPH-dependent nitroreductase NfsA
b0852	2.95346	8.78586e-108	2.17987e-105	662.725	5125.29	UP	Yes	rimK	ribosomal protein S6 modification protein
b0853	1.53429	4.51337e-27	1.21426e-25	727.505	2108.06	UP	Yes	ybjN	protein YbjN
b0854	0.98812	1.11601e-10	7.50616e-10	284.58	564.275	UP	Yes	potF	putrescine ABC transporter periplasmic binding protein
b0855	0.831467	3.51589e-05	0.000113865	122.632	218.821	UP	Yes	potG	putrescine ABC transporter ATP binding subunit
b0856	0.0243344	0.925834	0.944659	77.143	78.7102	UP	No	potH	putrescine ABC transporter membrane subunit PotH
b0857	0.705303	0.00769025	0.0153503	69.572	112.74	UP	Yes	potI	putrescine ABC transporter membrane subunit PotI
b0858	0.724104	0.0144277	0.0269035	86.969	144.216	UP	Yes	ybjO	putative inner membrane protein
b0859	0.296552	0.177939	0.242353	182.78	225.707	UP	No	rlmC	23S rRNA m(5)U747 methyltransferase
b0860	0.0355109	0.854561	0.889205	268.585	274.584	UP	No	artJ	L-arginine ABC transporter periplasmic binding protein
b0861	-0.152317	0.24145	0.315759	1398.67	1257.61	DOWN	No	artM	L-arginine ABC transporter membrane subunit ArtM
b0862	-0.142315	0.285651	0.363706	1312.27	1187.97	DOWN	No	artQ	L-arginine ABC transporter membrane subunit ArtQ
b0863	-0.546857	6.30208e-06	2.25702e-05	7121.32	4873.79	DOWN	Yes	artI	putative ABC transporter periplasmic binding protein ArtI
b0864	-0.111542	0.403333	0.48539	1500.69	1389.17	DOWN	No	artP	L-arginine ABC transporter ATP binding subunit
b0865	-1.27734	1.56553e-27	4.31585e-26	5397.14	2226.21	DOWN	Yes	ybjP	DUF3828 domain-containing lipoprotein YbjP
b0866	-0.318247	0.0238365	0.04211	1346.86	1079.33	DOWN	Yes	ybjQ	putative heavy metal binding protein YbjQ
b0867	-0.533988	5.27579e-06	1.90783e-05	2150.28	1484.89	DOWN	Yes	amiD	N-acetylmuramoyl-L-alanine amidase D
b0868	0.326599	0.0160805	0.0296514	606.749	760.847	UP	Yes	ybjS	putative NAD(P)H-binding oxidoreductase with NAD(P)-binding Rossmann-fold domain
b0869	0.930625	5.7361e-15	6.5817e-14	864.858	1648.78	UP	Yes	ybjT	putative NAD(P)-dependent oxidoreductase YbjT
b0870	1.13434	3.88092e-19	6.34879e-18	2104.02	4617.7	UP	Yes	ltaE	low-specificity L-threonine aldolase
b0871	2.47667	2.84332e-101	6.6833e-99	6592.29	36688.1	UP	Yes	poxB	pyruvate oxidase
b0872	-0.465825	0.0046707	0.00975648	27632.1	20007.4	DOWN	Yes	hcr	NADH oxidoreductase
b0873	-0.302743	0.100096	0.147339	63291.9	51311.5	DOWN	No	hcp	protein S-nitrosylase
b0874	0.254589	0.412848	0.495547	87.5853	105.128	UP	No	lysO	L-lysine exporter
b0875	0.347438	0.133426	0.189349	106.061	134.656	UP	No	aqpZ	water channel AqpZ
b0876	0.217637	0.100131	0.147343	1387.79	1614.02	UP	No	ybjD	DUF2813 domain-containing protein YbjD
b0877	1.13351	7.3523e-13	6.56708e-12	422.613	925.684	UP	Yes	ybjX	DUF535 domain-containing protein YbjX
b0878	0.390358	0.00201959	0.00465471	772.016	1011.94	UP	Yes	macA	ABC-type tripartite efflux pump membrane fusion protein
b0879	0.157602	0.215728	0.286313	804.032	896.32	UP	No	macB	ABC-type tripartite efflux pump ATP binding/membrane subunit
b0880	-1.37479	2.47436e-20	4.23391e-19	10427.1	4020.66	DOWN	Yes	cspD	DNA replication inhibitor
b0881	0.580496	0.000294604	0.000809163	306.691	457.994	UP	Yes	clpS	specificity factor for ClpA-ClpP chaperone-protease complex
b0882	-0.350309	0.0145444	0.0270549	60382.3	47364.4	DOWN	Yes	clpA	ATP-dependent Clp protease ATP-binding subunit ClpA
b0884	-0.145449	0.379477	0.461406	1099.71	994.369	DOWN	No	infA	translation initiation factor IF-1
b0885	0.357986	0.0363745	0.0609791	285.16	366.266	UP	Yes	aat	leucyl/phenylalanyl-tRNA--protein transferase
b0886	0.367929	0.00176329	0.00411435	1711.78	2208.16	UP	Yes	cydC	glutathione/L-cysteine ABC exporter subunit CydC
b0887	0.54718	7.34976e-06	2.61546e-05	1103.14	1612.29	UP	Yes	cydD	glutathione/L-cysteine ABC exporter subunit CydD
b0888	-0.0864823	0.540992	0.617605	1286.15	1211.14	DOWN	No	trxB	thioredoxin reductase
b0889	-0.0998588	0.415829	0.498281	3184.34	2970.83	DOWN	No	lrp	DNA-binding transcriptional dual regulator Lrp
b0890	0.208786	0.0928199	0.138178	19913	23014.2	UP	No	ftsK	cell division DNA translocase FtsK
b0891	0.035697	0.752221	0.801542	2566.56	2630.5	UP	No	lolA	outer membrane lipoprotein carrier protein
b0892	0.356637	0.00212616	0.00486945	1402.52	1796.2	UP	Yes	rarA	recombination factor
b0893	0.202074	0.0978692	0.144682	21694.2	24955.1	UP	No	serS	serine--tRNA ligase
b0894	1.04862	4.87424e-15	5.63947e-14	29307.6	60624.3	UP	Yes	dmsA	dimethyl sulfoxide reductase subunit A
b0895	0.717632	1.87784e-07	8.49689e-07	6812.97	11203.6	UP	Yes	dmsB	dimethyl sulfoxide reductase subunit B
b0896	0.36842	0.0133234	0.025117	7936.43	10244.7	UP	Yes	dmsC	dimethyl sulfoxide reductase subunit C
b0897	-2.1969	4.41139e-46	2.81447e-44	5428.07	1183.48	DOWN	Yes	ycaC	putative hydrolase
b0898	0.287899	0.169759	0.232774	151.067	184.47	UP	No	ycaD	putative transporter YcaD
b0899	2.07314	2.29034e-23	4.8941e-22	308.678	1296.93	UP	Yes	ycaM	putative transporter YcaM
b0900	0.55103	0.0209392	0.0375409	74.6774	109.977	UP	Yes	ycaN	putative LysR-type transcriptional regulator YcaN
b0901	-0.681247	0.231493	0.304163	34.2887	21.3241	DOWN	No	ycaK	putative NAD(P)H-dependent oxidoreductase YcaK
b0902	-0.176618	0.143205	0.201371	2529.14	2237.25	DOWN	No	pflA	pyruvate formate-lyase activating enzyme
b0903	1.27196	7.01282e-10	4.32586e-09	223465	539644	UP	Yes	pflB	pyruvate formate-lyase
b0904	1.99035	4.34014e-22	8.69196e-21	2327.41	9247.98	UP	Yes	focA	formate channel FocA
b0905	0.893054	1.20905e-07	5.59546e-07	694.014	1288.28	UP	Yes	ycaO	ribosomal protein S12 methylthiotransferase accessory factor YcaO
b0906	0.306836	0.0639082	0.10018	410.087	507.112	UP	No	ycaP	DUF421 domain-containing protein YcaP
b0907	0.267665	0.0327587	0.0556487	2428.94	2922.84	UP	Yes	serC	phosphoserine/phosphohydroxythreonine aminotransferase
b0908	0.229249	0.138621	0.195973	842.682	987.781	UP	No	aroA	3-phosphoshikimate 1-carboxyvinyltransferase
b0909	-0.52674	0.0500091	0.0808327	105.309	73.2298	DOWN	No	ycaL	periplasmic protease YcaL
b0910	1.26755	8.74033e-14	8.83129e-13	919.269	2213.08	UP	Yes	cmk	cytidylate kinase
b0911	0.79784	1.56315e-05	5.32901e-05	41854.8	72764.4	UP	Yes	rpsA	30S ribosomal subunit protein S1
b0912	-0.746915	5.42921e-11	3.77677e-10	5340.46	3182.49	DOWN	Yes	ihfB	integration host factor subunit beta
b0913	0.165188	0.311374	0.391923	387.372	435.558	UP	No	ycaI	conserved inner membrane protein YcaI
b0914	1.10183	4.10305e-12	3.3136e-11	1541.72	3307.53	UP	Yes	msbA	ATP-binding lipopolysaccharide transport protein
b0915	0.718888	9.41009e-08	4.40519e-07	460.563	757.506	UP	Yes	lpxK	tetraacyldisaccharide 4'-kinase
b0916	0.302146	0.0425245	0.0701568	303.374	374.37	UP	Yes	ycaQ	winged helix DNA-binding domain-containing protein YcaQ
b0917	-0.0965507	0.517772	0.597049	606.833	566.707	DOWN	No	ycaR	UPF0434 family protein YcaR
b0918	-0.404366	0.000859846	0.0021417	2069.33	1563.15	DOWN	Yes	kdsB	3-deoxy-manno-octulosonate cytidylyltransferase
b0919	0.548918	2.04822e-07	9.23766e-07	11097.6	16235.4	UP	Yes	ycbJ	putative phosphotransferase YcbJ
b0920	0.0271243	0.870623	0.900673	443.672	452.449	UP	No	elyC	envelope biogenesis factor
b0921	0.984346	9.21334e-13	8.04305e-12	753.544	1489.4	UP	Yes	cmoM	tRNA cmo(5)U34 methyltransferase
b0922	0.880381	2.59619e-12	2.16317e-11	1333.17	2453.07	UP	Yes	mukF	chromosome partitioning protein MukF
b0923	0.917049	7.72817e-11	5.31803e-10	813.62	1533.95	UP	Yes	mukE	chromosome partitioning protein MukE
b0924	0.659495	6.46324e-09	3.5768e-08	10875.4	17176.6	UP	Yes	mukB	chromosome partitioning protein MukB
b0925	0.364796	0.0103759	0.0200427	5867.83	7555.14	UP	Yes	ldtD	L%2CD-transpeptidase LdtD
b0926	-0.440728	9.30107e-05	0.000279157	3833.38	2824.31	DOWN	Yes	ycbK	DUF882 domain-containing protein YcbK
b0927	-0.125299	0.325721	0.406901	3138.73	2876.74	DOWN	No	gloC	hydroxyacylglutathione hydrolase GloC
b0928	-0.321726	0.00324369	0.00705961	10853.3	8683.3	DOWN	Yes	aspC	aspartate aminotransferase
b0929	-4.00458	2.54458e-149	1.42051e-146	63800.5	3975.16	DOWN	Yes	ompF	outer membrane porin F
b0930	0.104923	0.4464	0.526717	5575.85	5996.34	UP	No	asnS	asparagine--tRNA ligase
b0931	1.16958	2.97197e-16	3.78143e-15	1193.67	2683.56	UP	Yes	pncB	nicotinate phosphoribosyltransferase
b0932	0.271417	0.0192093	0.0347605	16026.2	19342.5	UP	Yes	pepN	aminopeptidase N
b0933	0.134612	0.563218	0.637609	94.0445	103.468	UP	No	ssuB	aliphatic sulfonate ABC transporter ATP binding subunit
b0934	-0.794685	0.0275623	0.0477106	48.1896	27.518	DOWN	Yes	ssuC	aliphatic sulfonate ABC transporter membrane subunit
b0935	-1.90723	1.91387e-14	2.08472e-13	171.12	45.4829	DOWN	Yes	ssuD	FMNH2-dependent alkanesulfonate monooxygenase
b0936	-1.22068	0.00035133	0.000950932	75.8858	32.421	DOWN	Yes	ssuA	aliphatic sulfonate ABC transporter periplasmic binding protein
b0937	-0.969401	0.0200365	0.0360819	58.1844	29.4658	DOWN	Yes	ssuE	NADPH-dependent FMN reductase
b0938	-1.14325	6.47294e-05	0.000200195	95.8177	43.5252	DOWN	Yes	elfA	putative laminin-binding fimbrial subunit
b0939	-0.982146	0.0303518	0.0518955	30.0352	15.2696	DOWN	Yes	elfD	putative fimbrial chaperone ElfD
b0940	-0.25029	0.316055	0.396712	122.975	104.03	DOWN	No	elfC	putative fimbrial usher protein ElfC
b0941	-0.446383	0.0281305	0.0485999	153.195	112.317	DOWN	Yes	elfG	putative fimbrial-like adhesin protein
b0942	-1.51321	0.00694661	0.013962	25.3877	8.94801	DOWN	Yes	ycbU	putative fimbrial protein YcbU
b0943	0.135333	0.754164	0.803	23.1638	25.7966	UP	No	ycbV	putative fimbrial protein YcbV
b0944	-0.221503	0.28849	0.366855	233.308	200.962	DOWN	No	ycbF	putative fimbrial chaperone YcbF
b0945	1.75157	5.257e-14	5.39719e-13	191.997	647.442	UP	Yes	pyrD	dihydroorotate dehydrogenase%2C type 2
b0946	0.0650888	0.654664	0.719776	960.446	1005.5	UP	No	zapC	cell division protein ZapC
b0947	0.985706	6.6089e-12	5.21473e-11	1113.68	2204.01	UP	Yes	ycbX	6-N-hydroxylaminopurine resistance protein
b0948	1.23692	3.0761e-11	2.20866e-10	959.616	2260.39	UP	Yes	rlmL	fused 23S rRNA m(2)G2445 methyltransferase and 23S rRNA m(7)G2069 methyltransferase
b0949	0.998697	5.71729e-11	3.97098e-10	1581.06	3158	UP	Yes	uup	ATP-binding protein with possible role in replication
b0950	0.588219	1.44123e-05	4.9322e-05	563.965	846.971	UP	Yes	pqiA	intermembrane transport protein PqiA
b0951	0.628498	3.48025e-06	1.29848e-05	944.974	1459.69	UP	Yes	pqiB	intermembrane transport protein PqiB
b0952	0.0236852	0.88767	0.914073	247.231	251.038	UP	No	pqiC	intermembrane transport lipoprotein PqiC
b0953	-1.48647	1.88093e-10	1.2408e-09	11235.1	4009.32	DOWN	Yes	rmf	ribosome modulation factor
b0954	-0.463381	0.00823352	0.0162847	1875.12	1359.33	DOWN	Yes	fabA	beta-hydroxyacyl-acyl carrier protein dehydratase/isomerase
b0955	0.853301	4.18298e-11	2.94656e-10	2635.24	4760.63	UP	Yes	ycbZ	putative ATP-dependent protease YcbZ
b0956	-0.0868903	0.523353	0.601621	968.029	911.086	DOWN	No	matP	macrodomain Ter protein
b0957	-0.650584	3.67079e-07	1.58394e-06	151414	96454	DOWN	Yes	ompA	outer membrane porin A
b0958	-0.247895	0.0621881	0.097793	2155.19	1815.29	DOWN	No	sulA	cell division inhibitor SulA
b0959	0.0104222	0.95014	0.963954	501.54	504.979	UP	No	sxy	transcriptional coactivator for CRP
b0960	0.478206	8.51871e-05	0.000258546	801.434	1116.62	UP	Yes	yccS	putative transporter YccS
b0961	0.866952	3.90034e-06	1.43839e-05	149.579	272.639	UP	Yes	yccF	conserved inner membrane protein YccF
b0962	0.40717	0.00134493	0.00321544	1918.21	2542.36	UP	Yes	helD	DNA helicase IV
b0963	-0.426767	0.000471118	0.00124204	11012.7	8192.86	DOWN	Yes	mgsA	methylglyoxal synthase
b0964	0.0792352	0.66769	0.728893	161.711	170.734	UP	No	yccT	DUF2057 domain-containing protein YccT
b0965	-0.442091	0.00486769	0.0101206	2778.16	2044.43	DOWN	Yes	yccU	putative CoA-binding protein with NAD(P)-binding Rossmann-fold domain
b0966	0.462852	0.000792413	0.00199039	1047.19	1443.55	UP	Yes	hspQ	heat shock protein%2C hemimethylated DNA-binding protein
b0967	0.803978	3.36488e-07	1.4604e-06	339.252	593.332	UP	Yes	rlmI	23S rRNA m(5)C1962 methyltransferase
b0968	-0.421499	0.0229429	0.040676	380.453	283.355	DOWN	Yes	yccX	acylphosphatase
b0969	-0.146693	0.480414	0.560923	203.954	184.277	DOWN	No	tusE	sulfur transfer protein TusE
b0970	-0.554531	2.2371e-05	7.46144e-05	8984.45	6116.78	DOWN	Yes	yccA	modulator of FtsH protease
b0972	1.23296	1.93537e-16	2.48373e-15	1717.34	4037.47	UP	Yes	hyaA	hydrogenase 1 small subunit
b0973	1.08473	4.82164e-17	6.54511e-16	3163.24	6708.36	UP	Yes	hyaB	hydrogenase 1 large subunit
b0974	1.0957	2.94155e-14	3.11302e-13	547.396	1168.51	UP	Yes	hyaC	hydrogenase 1 cytochrome b subunit
b0975	1.03528	6.26747e-14	6.39053e-13	467.289	956.46	UP	Yes	hyaD	putative hydrogenase 1 maturation protease HyaD
b0976	0.935085	1.32187e-07	6.07355e-07	212.787	406.109	UP	Yes	hyaE	putative HyaA chaperone
b0977	0.680739	5.42379e-06	1.95818e-05	564.598	905.813	UP	Yes	hyaF	protein HyaF
b0978	1.23575	4.19297e-12	3.38011e-11	798.891	1881.33	UP	Yes	appC	cytochrome bd-II ubiquinol oxidase subunit I
b0979	0.992089	1.33081e-08	7.07547e-08	510.72	1015.25	UP	Yes	appB	cytochrome bd-II ubiquinol oxidase subunit II
b0980	0.87846	1.28985e-10	8.63639e-10	533.601	981.31	UP	Yes	appA	periplasmic phosphoanhydride phosphatase/multiple inositol-polyphosphate phosphatase
b0981	-0.204471	0.145169	0.203683	531.207	460.555	DOWN	No	etk	protein-tyrosine kinase Etk
b0982	0.0794296	0.847755	0.883223	23.994	25.6	UP	No	etp	phosphotyrosine-protein phosphatase
b0983	-0.322467	0.214292	0.284914	81.1225	64.9749	DOWN	No	gfcE	putative exopolysaccharide export lipoprotein GfcE
b0984	-0.199326	0.37781	0.459755	169.541	148.266	DOWN	No	gfcD	putative lipoprotein GfcD
b0985	-0.212623	0.622768	0.692206	26.2712	22.9423	DOWN	No	gfcC	capsule biosynthesis GfcC family protein
b0986	-0.352225	0.454696	0.534809	29.203	23.2202	DOWN	No	gfcB	lipoprotein GfcB
b0987	0.546235	0.0348435	0.0587444	62.4266	91.4458	UP	Yes	gfcA	threonine-rich inner membrane protein GfcA
b0988	0.49539	0.00151086	0.00357389	730.766	1029.23	UP	Yes	insB-4	IS1 protein InsB
b0989	-0.233531	0.536129	0.613307	43.9426	37.6923	DOWN	No	cspH	CspA family protein CspH
b0990	0.426718	0.0172175	0.0315007	606.949	814.959	UP	Yes	cspG	cold shock protein CspG
b0991	0.702658	0.470043	0.550397	3.51899	5.67553	UP	No	ymcE	protein YmcE
b0992	0.643318	0.00201989	0.00465471	2550.4	3984.28	UP	Yes	yccM	putative 4Fe-4S membrane protein
b0993	0.447138	0.0050096	0.0103819	411.274	560.658	UP	Yes	torS	sensory histidine kinase TorS
b0994	0.378303	0.0164931	0.0303348	243.579	316.982	UP	Yes	torT	periplasmic trimethylamine-N-oxide binding protein
b0995	0.529952	0.00319863	0.00696494	204.362	295.408	UP	Yes	torR	DNA-binding transcriptional dual regulator TorR
b0996	-0.512932	0.15724	0.218221	55.2851	39.1979	DOWN	No	torC	cytochrome c menaquinol dehydrogenase TorC
b0997	-0.143934	0.522183	0.600658	194.279	176.06	DOWN	No	torA	trimethylamine N-oxide reductase 1
b0998	1.49317	1.54748e-29	5.39925e-28	899.951	2531.83	UP	Yes	torD	trimethylamine-N-oxide reductase-specific chaperone
b0999	1.37976	1.2018e-13	1.19537e-12	2310.14	6009.02	UP	Yes	cbpM	chaperone modulator CbpM
b1000	1.66078	2.5052e-44	1.49177e-42	12176.9	38500.4	UP	Yes	cbpA	curved DNA-binding protein
b1001	-0.860747	0.00261276	0.00583428	75.8663	42.0248	DOWN	Yes	yccE	uncharacterized protein YccE
b1002	-0.833033	6.20022e-12	4.90092e-11	38738.6	21745.3	DOWN	Yes	agp	glucose-1-phosphatase
b1003	-1.19818	2.46306e-11	1.78282e-10	3510.78	1529.36	DOWN	Yes	yccJ	PF13993 family protein YccJ
b1004	-0.612041	8.25255e-07	3.38127e-06	27032.7	17686.1	DOWN	Yes	wrbA	NAD(P)H:quinone oxidoreductase
b1006	-0.232148	0.219861	0.290675	186.068	158.651	DOWN	No	rutG	pyrimidine:H(+) symporter
b1007	-1.2562	0.00550158	0.011307	38.8548	16.2212	DOWN	Yes	rutF	flavin reductase
b1008	-0.611932	0.190327	0.256876	31.5794	20.955	DOWN	No	rutE	putative malonic semialdehyde reductase
b1009	-0.858663	0.0924456	0.137758	25.617	14.1427	DOWN	No	rutD	putative aminoacrylate hydrolase
b1010	-1.12832	0.12587	0.180288	14.4467	6.66959	DOWN	No	rutC	putative aminoacrylate peracid reductase
b1011	-0.094705	0.855075	0.889533	21.9723	20.9367	DOWN	No	rutB	peroxyureidoacrylate/ureidoacrylate amidohydrolase
b1012	-1.58418	0.000217647	0.000609412	47.7621	15.9298	DOWN	Yes	rutA	pyrimidine oxygenase
b1013	-0.0955188	0.626188	0.694796	197.207	184.129	DOWN	No	rutR	DNA-binding transcriptional dual regulator RutR
b1014	-1.57432	2.21487e-20	3.80446e-19	9023.32	3029.97	DOWN	Yes	putA	fused DNA-binding transcriptional repressor/proline dehydrogenase/1-pyrroline-5-carboxylate dehydrogenase PutA
b1015	-1.32128	1.73822e-15	2.0868e-14	2352.83	941.608	DOWN	Yes	putP	proline:Na(+) symporter
b1018	-0.0195826	0.943609	0.958635	62.4903	61.9755	DOWN	No	efeO	ferrous iron transport system protein EfeO
b1019	-0.136588	0.576011	0.650434	112.671	102.812	DOWN	No	efeB	heme-containing peroxidase/deferrochelatase
b1020	-0.488909	0.0135124	0.025409	301.803	214.928	DOWN	Yes	phoH	ATP-binding protein PhoH
b1021	-0.614051	0.00377695	0.00806302	493.337	322.313	DOWN	Yes	pgaD	poly-N-acetyl-D-glucosamine synthase subunit PgaD
b1022	-0.140361	0.493417	0.573371	1025.78	930.145	DOWN	No	pgaC	poly-N-acetyl-D-glucosamine synthase subunit PgaC
b1023	-0.353571	0.057519	0.0912215	1906.47	1491.77	DOWN	No	pgaB	poly-beta-1%2C6-N-acetyl-D-glucosamine N-deacetylase and beta-1%2C6 glycoside hydrolase
b1024	0.25059	0.0699094	0.108295	2915.72	3468.19	UP	No	pgaA	partially deacetylated poly-beta-1%2C6-N-acetyl-D-glucosamine outer membrane porin
b1025	-1.53558	2.08242e-27	5.70557e-26	1632.13	563.179	DOWN	Yes	dgcT	putative diguanylate cyclase DgcT
b1026	0.73397	0.46157	0.541896	3.50396	5.70682	UP	No	insF-4	IS3 element protein InsF
b1027	-1.1351	0.333123	0.414408	4.45213	1.99631	DOWN	No	insE-4	IS3 element protein InsE
b1028	-2.65915	0.0024489	0.00550972	12.29	1.93338	DOWN	Yes	ymdE	protein YmdE
b1029	-0.546138	0.199646	0.267192	30.3435	20.8505	DOWN	No	ycdU	uncharacterized protein YcdU
b1033	0.0314059	0.792388	0.835962	1563.36	1596.94	UP	No	ghrA	glyoxylate/hydroxypyruvate reductase A
b1034	0.0184504	0.882593	0.910104	1089.24	1102.84	UP	No	ycdX	zinc-binding phosphatase
b1035	-0.138752	0.329088	0.410088	1018.42	923.921	DOWN	No	ycdY	chaperone protein YcdY
b1036	0.115077	0.450043	0.530174	348.129	377.253	UP	No	ycdZ	putative inner membrane protein
b1037	-0.771767	0.00238998	0.00539346	97.8803	57.4707	DOWN	Yes	csgG	curli secretion channel
b1038	0.0875937	0.866985	0.897948	19.7124	21.1582	UP	No	csgF	curli assembly component
b1039	-1.71049	0.00343094	0.00740579	20.1857	6.19484	DOWN	Yes	csgE	curli transport specificity factor
b1040	-0.257256	0.489922	0.569938	64.4575	53.977	DOWN	No	csgD	DNA-binding transcriptional dual regulator CsgD
b1041	-1.63363	0.00843347	0.0166066	19.0843	6.22315	DOWN	Yes	csgB	curlin%2C minor subunit
b1042	-1.24206	1.52882e-05	5.21596e-05	101.147	42.9903	DOWN	Yes	csgA	curlin%2C major subunit
b1043	-2.30871	0.000745919	0.00188795	21.0799	4.25725	DOWN	Yes	csgC	inhibitor of CsgA amyloid formation
b1044	-0.634443	0.228386	0.300611	20.1164	13.0999	DOWN	No	ymdA	uncharacterized protein YmdA
b1045	-0.00477156	0.971522	0.97984	1252.57	1247.52	DOWN	No	ymdB	2'-O-acetyl-ADP-ribose deacetylase%2C regulator of RNase III activity
b1046	0.156934	0.236171	0.30949	890.496	992.652	UP	No	clsC	cardiolipin synthase C
b1047	-0.189377	0.52146	0.600062	82.9131	72.7174	DOWN	No	opgC	protein required for succinyl modification of osmoregulated periplasmic glucans
b1048	0.531372	3.26932e-05	0.000106575	6237.81	9015.23	UP	Yes	opgG	osmoregulated periplasmic glucans (OPGs) biosynthesis protein G
b1049	0.676399	6.27207e-07	2.60811e-06	5611.55	8966.46	UP	Yes	opgH	osmoregulated periplasmic glucans (OPGs) biosynthesis protein H
b1050	-1.05242	1.95707e-13	1.88368e-12	1254.48	604.815	DOWN	Yes	yceK	DUF1375 domain-containing lipoprotein YceK
b1051	-0.831304	5.6794e-09	3.16656e-08	2375.23	1334.2	DOWN	Yes	msyB	acidic protein that suppresses heat sensitivity of a secY mutant
b1053	1.62707	2.94743e-31	1.08787e-29	348.773	1076.27	UP	Yes	mdtG	efflux pump MdtG
b1054	0.888329	1.03352e-11	7.93079e-11	1440.07	2664.03	UP	Yes	lpxL	lauroyl acyltransferase
b1055	-0.323731	0.101088	0.148409	209.467	166.745	DOWN	No	yceA	UPF0176 protein YceA
b1056	-1.31952	8.50867e-11	5.81035e-10	246.67	98.5501	DOWN	Yes	yceI	protein YceI
b1057	-1.87531	3.83242e-07	1.65209e-06	69.6677	18.8542	DOWN	Yes	yceJ	putative cytochrome b561
b1058	-0.711293	0.430439	0.512078	6.42459	3.94595	DOWN	No	yceO	DUF2770 domain-containing protein YceO
b1059	-0.0380568	0.765789	0.812741	798.515	777.452	DOWN	No	solA	N-methyl-L-tryptophan oxidase
b1060	-0.251363	0.0741997	0.113992	4871.31	4092.34	DOWN	No	bssS	regulator of biofilm formation
b1061	0.735133	0.00169747	0.00397114	115.236	191.171	UP	Yes	dinI	DNA damage-inducible protein I
b1062	1.05486	2.75091e-07	1.20921e-06	525.165	1091.21	UP	Yes	pyrC	dihydroorotase
b1063	-0.965805	4.44815e-14	4.59848e-13	1528.14	781.948	DOWN	Yes	yceB	putative lipid-binding lipoprotein YceB
b1064	-1.34626	1.38299e-23	2.98378e-22	14531.8	5715.05	DOWN	Yes	grxB	reduced glutaredoxin 2
b1065	-0.119211	0.532592	0.610419	226.969	208.822	DOWN	No	mdtH	multidrug efflux pump MdtH
b1066	0.113677	0.350795	0.43206	1352.88	1463.82	UP	No	rimJ	ribosomal-protein-S5-alanine N-acetyltransferase
b1067	-0.300172	0.0622623	0.0978408	2424.31	1968.25	DOWN	No	yceH	DUF480 domain-containing protein YceH
b1068	-0.433859	0.0021967	0.00500534	2726.94	2018.31	DOWN	Yes	yceM	putative oxidoreductase YceM
b1069	0.429995	0.0104433	0.0201464	395.006	532.494	UP	Yes	murJ	putative lipid II flippase MurJ
b1070	-1.30444	4.06951e-07	1.74419e-06	179.018	72.2799	DOWN	Yes	flgN	flagellar biosynthesis protein FlgN
b1071	-0.567841	0.00454096	0.0095077	232.653	156.809	DOWN	Yes	flgM	anti-sigma factor for FliA (sigma(28))
b1072	-1.89292	1.20075e-21	2.32145e-20	312.453	84.0326	DOWN	Yes	flgA	flagellar basal body P-ring formation protein FlgA
b1073	-3.39274	2.57643e-78	3.38421e-76	841.522	79.8289	DOWN	Yes	flgB	flagellar basal-body rod protein FlgB
b1074	-3.2585	1.12374e-50	8.36436e-49	433.244	45.5023	DOWN	Yes	flgC	flagellar basal-body rod protein FlgC
b1075	-2.894	7.14378e-81	9.97003e-79	978.09	131.569	DOWN	Yes	flgD	flagellar biosynthesis%2C initiation of hook assembly
b1076	-3.04313	9.61486e-115	2.86266e-112	2140.76	259.913	DOWN	Yes	flgE	flagellar hook protein FlgE
b1077	-2.79949	4.3655e-56	3.54479e-54	1137.29	163.345	DOWN	Yes	flgF	flagellar basal-body rod protein FlgF
b1078	-3.32866	1.7164e-70	1.9655e-68	1430.58	142.454	DOWN	Yes	flgG	flagellar basal-body rod protein FlgG
b1079	-2.53504	8.74834e-27	2.29824e-25	300.19	51.9717	DOWN	Yes	flgH	flagellar L-ring protein
b1080	-2.65063	8.3002e-43	4.52057e-41	448.471	71.2407	DOWN	Yes	flgI	flagellar P-ring protein
b1081	-2.247	3.37081e-18	5.1379e-17	181.793	38.3922	DOWN	Yes	flgJ	putative peptidoglycan hydrolase FlgJ
b1082	-1.65417	1.86195e-20	3.2356e-19	533.782	169.235	DOWN	Yes	flgK	flagellar hook-filament junction protein 1
b1083	-1.28235	2.79481e-16	3.56618e-15	499.423	205.373	DOWN	Yes	flgL	flagellar hook-filament junction protein 2
b1084	0.457933	0.000371261	0.000999429	16943.7	23272.5	UP	Yes	rne	ribonuclease E
b1085	-0.0433026	0.730867	0.783686	1804.54	1751.3	DOWN	No	yceQ	DUF2655 domain-containing protein YceQ
b1086	0.665258	6.57033e-05	0.000202646	602.126	954.903	UP	Yes	rluC	23S rRNA pseudouridine(955/2504/2580) synthase
b1087	0.00575841	0.968161	0.977353	516.837	518.533	UP	No	yceF	m(7)GTP pyrophosphatase
b1088	0.926301	8.20146e-09	4.47772e-08	4386.57	8335.21	UP	Yes	yceD	DUF177 domain-containing protein YceD
b1089	0.271443	0.141997	0.199971	7429.84	8967.54	UP	No	rpmF	50S ribosomal subunit protein L32
b1090	1.24331	1.93738e-20	3.35362e-19	1773.97	4199.24	UP	Yes	plsX	putative phosphate acyltransferase
b1091	1.05689	1.86405e-13	1.80582e-12	2942.03	6119.33	UP	Yes	fabH	beta-ketoacyl-[acyl carrier protein] synthase III
b1092	0.706046	1.338e-07	6.14131e-07	6604.33	10773.3	UP	Yes	fabD	[acyl-carrier-protein] S-malonyltransferase
b1093	-0.142459	0.25992	0.335977	17345.9	15714.4	DOWN	No	fabG	3-oxoacyl-[acyl-carrier-protein] reductase FabG
b1094	-0.526312	7.94588e-05	0.000241947	10216.6	7093.26	DOWN	Yes	acpP	acyl carrier protein
b1095	0.304503	0.0468368	0.0762293	9904.82	12232.1	UP	Yes	fabF	beta-ketoacyl-[acyl carrier protein] synthase II
b1096	0.739956	5.37842e-06	1.94337e-05	400.985	669.295	UP	Yes	pabC	aminodeoxychorismate lyase
b1097	0.468319	0.00312438	0.00682989	255.582	354.223	UP	Yes	mltG	endolytic murein transglycosylase
b1098	0.681482	8.46967e-07	3.46705e-06	432.96	694.047	UP	Yes	tmk	hypothetical protein
b1099	0.643422	2.29378e-05	7.63908e-05	676.365	1055.87	UP	Yes	holB	DNA polymerase III subunit delta'
b1100	0.193381	0.141135	0.198961	1045.41	1194.69	UP	No	ycfH	putative metal-dependent hydrolase YcfH
b1101	0.35071	0.023964	0.0423184	6813.83	8688.63	UP	Yes	ptsG	glucose-specific PTS enzyme IIBC component
b1102	-0.0464899	0.806379	0.84836	193.998	188.198	DOWN	No	fhuE	ferric coprogen/ferric rhodotorulic acid outer membrane transporter
b1103	0.164571	0.159938	0.221003	1784.08	1999.92	UP	No	hinT	purine nucleoside phosphoramidase
b1104	0.0514656	0.666636	0.728099	1220.65	1264.66	UP	No	ycfL	DUF1425 domain-containing protein YcfL
b1105	0.0804704	0.489536	0.569637	2005.13	2119.87	UP	No	lpoB	outer membrane lipoprotein-activator of MrcB activity
b1106	0.735514	7.67231e-06	2.72157e-05	300.195	499.607	UP	Yes	thiK	thiamine kinase
b1107	0.468389	4.76658e-05	0.000151621	1233.06	1706.03	UP	Yes	nagZ	beta-N-acetylhexosaminidase
b1108	-0.378191	0.000967601	0.0023901	3801.73	2924.4	DOWN	Yes	ycfP	UPF0227 protein YcfP
b1109	0.940568	4.52707e-08	2.22664e-07	1114.76	2138.43	UP	Yes	ndh	NADH:quinone oxidoreductase II
b1110	0.595242	0.00584379	0.0119498	117.643	177.984	UP	Yes	ycfJ	PF05433 family protein YcfJ
b1111	0.220851	0.173746	0.237294	367.07	428.425	UP	No	comR	DNA-binding transcriptional repressor ComR
b1112	1.30687	2.70817e-05	8.93916e-05	36.2674	90.5791	UP	Yes	bhsA	DUF1471 domain-containing multiple stress resistance outer membrane protein BhsA
b1113	-0.399743	0.0195862	0.0353565	697.336	527.623	DOWN	Yes	ldtC	L%2CD-transpeptidase YcfS
b1114	0.866998	1.14318e-10	7.66584e-10	3439.39	6271.68	UP	Yes	mfd	transcription-repair coupling factor
b1115	-0.72451	0.0269638	0.0468015	77.4935	47.3156	DOWN	Yes	ycfT	inner membrane protein YcfT
b1116	0.614012	6.41016e-05	0.000198391	824.603	1261.69	UP	Yes	lolC	lipoprotein release complex-inner membrane subunit
b1117	0.50435	0.00141627	0.00337336	919.279	1302.29	UP	Yes	lolD	lipoprotein release complex-ATP binding subunit
b1118	0.387586	0.00220555	0.00502038	1846.23	2414.77	UP	Yes	lolE	lipoprotein release complex-inner membrane subunit
b1119	0.469608	0.000415584	0.00110872	2298.25	3181.69	UP	Yes	nagK	N-acetyl-D-glucosamine kinase
b1120	0.46423	0.00292219	0.00643833	1627.69	2244.63	UP	Yes	cobB	protein-lysine deacetylase/desuccinylase
b1121	-0.201715	0.644195	0.71054	27.6473	24.1796	DOWN	No	ycfZ	putative inner membrane protein
b1122	-0.305742	0.490424	0.570374	23.4035	18.9313	DOWN	No	ymfA	putative inner membrane protein
b1123	-0.403897	0.000374435	0.00100676	4223.12	3191.53	DOWN	Yes	potD	spermidine preferential ABC transporter periplasmic binding protein
b1124	1.22345	1.03065e-11	7.92233e-11	256.038	596.986	UP	Yes	potC	spermidine preferential ABC transporter membrane subunit PotC
b1125	0.973914	5.71639e-07	2.39527e-06	314.285	617.207	UP	Yes	potB	spermidine preferential ABC transporter membrane subunit PotB
b1126	1.34213	3.17154e-18	4.85071e-17	743.034	1884.27	UP	Yes	potA	spermidine preferential ABC transporter ATP binding subunit
b1127	-0.228649	0.0656739	0.102732	10338.4	8823.3	DOWN	No	pepT	peptidase T
b1128	0.523184	2.4324e-06	9.29264e-06	2745.95	3945.49	UP	Yes	roxA	ribosomal protein-arginine oxygenase
b1129	0.0760312	0.556133	0.630803	1262.73	1330.83	UP	No	phoQ	sensory histidine kinase PhoQ
b1130	0.250174	0.0246801	0.0434455	2206.19	2624.19	UP	Yes	phoP	DNA-binding transcriptional dual regulator PhoP
b1131	0.414224	0.022936	0.040676	1647.85	2195.45	UP	Yes	purB	adenylosuccinate lyase
b1132	0.710747	1.18034e-05	4.10065e-05	615.466	1006.42	UP	Yes	hflD	lysogenization regulator
b1133	0.900491	5.99679e-08	2.88907e-07	1286.57	2401.01	UP	Yes	mnmA	tRNA-specific 2-thiouridylase
b1134	0.0493068	0.764686	0.811956	271.098	279.901	UP	No	nudJ	phosphatase NudJ
b1135	-0.149989	0.419907	0.502358	231.48	207.987	DOWN	No	rluE	23S rRNA pseudouridine(2457) synthase
b1136	-1.87315	1.50825e-56	1.27091e-54	77550.6	21169	DOWN	Yes	icd	isocitrate dehydrogenase
b1137	-3.75588	2.06e-76	2.62856e-74	686.221	50.4555	DOWN	Yes	ymfD	e14 prophage%3B putative SAM-dependent methyltransferase
b1138	-3.32287	5.36027e-108	1.40817e-105	1643.46	164.041	DOWN	Yes	ymfE	e14 prophage%3B uncharacterized protein YmfE
b1139	-1.91116	2.42313e-48	1.66488e-46	2619.55	696.202	DOWN	Yes	lit	e14 prophage%3B cell death peptidase Lit
b1140	-1.79253	4.97817e-16	6.21019e-15	194.523	56.1612	DOWN	Yes	intE	e14 prophage%3B putative integrase
b1141	-0.898814	0.386221	0.467696	5.43133	2.98528	DOWN	No	xisE	e14 prophage%3B putative excisionase
b1142	0.518686	0.187863	0.254087	22.4704	32.4966	UP	No	ymfH	e14 prophage%3B protein YmfH
b1143	-0.746511	1.16954e-05	4.07422e-05	379.568	226.294	DOWN	Yes	ymfI	e14 prophage%3B protein YmfI
b1144	-1.61679	1.21282e-07	5.60709e-07	80.4089	26.1943	DOWN	Yes	ymfJ	e14 prophage%3B protein YmfJ
b1145	-0.217798	0.107972	0.157428	604.507	519.885	DOWN	No	ymfK	e14 prophage%3B putative repressor protein YmfK
b1146	-0.546378	0.133385	0.189349	43.8936	30.1517	DOWN	No	ymfT	e14 prophage%3B putative DNA-binding transcriptional regulator YmfT
b1147	-0.393196	0.279154	0.35671	51.4496	38.7848	DOWN	No	ymfL	e14 prophage%3B uncharacterized protein YmfL
b1148	-2.17144	0.000717773	0.00182135	20.4061	4.58901	DOWN	Yes	ymfM	e14 prophage%3B protein YmfM
b1151	-1.61339	0.0371396	0.0620522	13.5236	4.41859	DOWN	Yes	beeE	e14 prophage%3B putative protein BeeE
b1152	-1.94396	0.000440649	0.0011693	29.4352	7.6423	DOWN	Yes	jayE	e14 prophage%3B putative protein JayE
b1153	-1.43801	0.00709366	0.0142383	26.3623	9.5799	DOWN	Yes	ymfQ	e14 prophage%3B conserved protein YmfQ
b1154	-2.39582	0.000806688	0.0020217	16.8986	3.20745	DOWN	Yes	ycfK	e14 prophage%3B protein StfP
b1155	-2.00324	0.0210107	0.0376539	11.4947	2.89195	DOWN	Yes	tfaP	e14 prophage%3B putative tail fiber assembly protein TfaP
b1156	-1.97287	0.00397507	0.0084456	21.8155	5.68758	DOWN	Yes	tfaE	e14 prophage%3B putative tail fiber assembly protein TfaE
b1157	-1.81499	0.042798	0.0705559	13.4596	3.87098	DOWN	Yes	stfE	e14 prophage%3B putative side tail fiber protein fragment
b1158	-2.12396	0.0227172	0.0403239	11.2167	2.51562	DOWN	Yes	pinE	e14 prophage%3B site-specific DNA recombinase
b1159	-0.997406	3.208e-05	0.000104729	147.669	73.7337	DOWN	Yes	mcrA	e14 prophage%3B 5-methylcytosine-specific restriction enzyme McrA
b1160	-2.90054	0.00827307	0.0163482	9.87204	1.38366	DOWN	Yes	iraM	anti-adaptor protein IraM%2C inhibitor of sigma(S) proteolysis
b1161	-1.58521	0.0352621	0.0593594	16.2738	5.46839	DOWN	Yes	ycgX	uncharacterized protein YcgX
b1162	-0.15966	0.234017	0.307118	670.139	599.287	DOWN	No	bluR	DNA-binding transcriptional repressor BluR
b1163	-0.831194	7.46932e-08	3.54872e-07	831.041	466.799	DOWN	Yes	bluF	blue light-responsive regulator of BluR
b1164	-1.44885	0.000549109	0.00143411	51.4502	18.6067	DOWN	Yes	ycgZ	putative two-component system connector protein YcgZ
b1165	-2.38041	0.0045676	0.00955452	13.2731	2.51562	DOWN	Yes	ymgA	putative two-component system connector protein YmgA
b1166	-1.79982	0.00243126	0.00547279	26.669	7.67271	DOWN	Yes	ariR	regulator of acid resistance%2C influenced by indole
b1167	-1.723	0.00409725	0.00868043	25.3436	7.67692	DOWN	Yes	ymgC	protein YmgC
b1168	-0.349486	0.369166	0.451203	48.8141	38.5213	DOWN	No	pdeG	putative c-di-GMP phosphodiesterase PdeG
b1171	0.418136	0.173041	0.236476	58.0254	76.8202	UP	No	ymgD	PF16456 family protein YmgD
b1172	0.930563	0.0225738	0.0401332	20.1657	37.8972	UP	Yes	ymgG	PF13488 family protein YmgG
b1174	-1.00388	1.74227e-08	9.15411e-08	993.785	494.987	DOWN	Yes	minE	Z-ring positioning protein MinE
b1175	-0.306058	0.00686915	0.0138125	7915.56	6401.87	DOWN	Yes	minD	Z-ring positioning protein MinD
b1176	0.214762	0.0641128	0.100466	2110.1	2449.15	UP	No	minC	Z-ring positioning protein MinC
b1177	-1.24443	4.17047e-11	2.94239e-10	516.382	217.425	DOWN	Yes	ycgJ	PF05666 family protein YcgJ
b1178	-2.27972	1.26385e-19	2.09828e-18	495.592	101.688	DOWN	Yes	pliG	inhibitor of g-type lysozyme
b1179	-0.00283171	0.986096	0.989864	397.158	396.184	DOWN	No	ycgL	PF05166 family protein YcgL
b1180	-0.58203	0.000485563	0.00127786	830.129	553.873	DOWN	Yes	ycgM	putative isomerase/hydrolase
b1181	-0.459553	0.0106551	0.0205023	260.933	189.639	DOWN	Yes	ycgN	PF03693 family protein YcgN
b1182	0.107732	0.519607	0.598546	297.348	320.46	UP	No	hlyE	hemolysin E
b1183	0.24767	0.331986	0.413238	68.7437	81.4231	UP	No	umuD	DNA polymerase V protein UmuD
b1184	0.823523	1.92483e-05	6.48287e-05	116.283	205.998	UP	Yes	umuC	DNA polymerase V catalytic protein
b1185	0.368822	0.0553303	0.0883465	468.476	604.556	UP	No	dsbB	protein thiol:quinone oxidoreductase DsbB
b1186	0.122265	0.407497	0.489874	1579.12	1718.18	UP	No	nhaB	Na(+):H(+) antiporter NhaB
b1187	-0.0250119	0.853131	0.887924	1769.74	1738.73	DOWN	No	fadR	DNA-binding transcriptional dual regulator FadR
b1188	-0.448701	0.00827867	0.0163482	6453.21	4727.78	DOWN	Yes	ycgB	PF04293 family protein YcgB
b1189	-0.831284	4.74988e-08	2.32853e-07	4051.76	2276.59	DOWN	Yes	dadA	D-amino acid dehydrogenase
b1190	-1.35471	1.06821e-15	1.31423e-14	2705.71	1057.4	DOWN	Yes	dadX	alanine racemase 2
b1191	-0.420506	0.00228481	0.0051823	1131.98	845.061	DOWN	Yes	cvrA	putative K(+):H(+) antiporter
b1192	0.203783	0.167955	0.230725	576.416	663.341	UP	No	ldcA	murein L%2CD-carboxypeptidase
b1193	0.154938	0.423889	0.505632	157.881	175.546	UP	No	emtA	lytic murein transglycosylase E
b1194	0.23716	0.609456	0.680969	26.7161	31.9683	UP	No	ycgR	flagellar brake protein YcgR
b1195	-0.440191	0.126409	0.180774	74.8358	55.0463	DOWN	No	ymgE	PF04226 family protein YmgE
b1196	-0.909689	0.0327159	0.0555971	35.9881	19.1718	DOWN	Yes	ycgY	uncharacterized protein YcgY
b1197	0.1914	0.150516	0.209932	3079.69	3516.14	UP	No	treA	periplasmic trehalase
b1198	-0.505563	0.000689041	0.00175944	1127.58	793.508	DOWN	Yes	dhaM	dihydroxyacetone kinase subunit M
b1199	-0.0209432	0.880474	0.908703	493.322	486.447	DOWN	No	dhaL	dihydroxyacetone kinase subunit L
b1200	0.27832	0.0852505	0.129104	750.135	908.55	UP	No	dhaK	dihydroxyacetone kinase subunit K
b1201	0.473578	0.00258988	0.0057948	328.897	457.587	UP	Yes	dhaR	DNA-binding transcriptional dual regulator DhaR
b1202	0.85746	1.31434e-09	7.85786e-09	415.59	752.529	UP	Yes	ycgV	putative autotransporter adhesin YcgV
b1203	-0.113871	0.412882	0.495547	1316.33	1216.14	DOWN	No	ychF	redox-responsive ATPase YchF
b1204	0.526628	0.00289125	0.00638276	232.704	335.685	UP	Yes	pth	peptidyl-tRNA hydrolase
b1205	0.443802	0.0114435	0.0218498	6181.46	8406.44	UP	Yes	ychH	stress-induced protein
b1206	1.63427	1.53384e-17	2.16092e-16	487.06	1511.16	UP	Yes	dauA	aerobic C4-dicarboxylate transporter DauA
b1207	1.14614	5.71422e-10	3.55923e-09	3476.26	7693.11	UP	Yes	prs	ribose-phosphate diphosphokinase
b1208	0.685842	5.11884e-08	2.49571e-07	2213.79	3560.12	UP	Yes	ispE	4-(cytidine 5'-diphospho)-2-C-methyl-D-erythritol kinase
b1209	0.41147	0.000460184	0.0012168	1091.76	1452.39	UP	Yes	lolB	outer membrane lipoprotein LolB
b1210	0.329432	0.010704	0.0205786	1847.31	2320.16	UP	Yes	hemA	glutamyl-tRNA reductase
b1211	0.791856	2.51983e-07	1.11421e-06	1197.41	2072.35	UP	Yes	prfA	peptide chain release factor RF1
b1212	0.494465	0.00447766	0.00938836	445.155	626.371	UP	Yes	prmC	protein-(glutamine-N(5)) methyltransferase
b1213	1.01011	0.000621178	0.00160915	59.0167	117.478	UP	Yes	ychQ	SirB family protein YchQ
b1214	1.59063	1.64017e-29	5.63462e-28	809.568	2436.88	UP	Yes	ychA	transglutaminase-like/TPR repeat-containing protein
b1215	1.69962	2.60283e-36	1.18615e-34	3884.28	12614.3	UP	Yes	kdsA	3-deoxy-D-manno-octulosonate 8-phosphate synthase
b1216	-0.209161	0.222651	0.293841	492.632	425.128	DOWN	No	chaA	Na(+)/K(+):H(+) antiporter ChaA
b1217	0.144957	0.426567	0.508244	193.36	214.255	UP	No	chaB	putative cation transport regulator ChaB
b1218	0.518266	0.00158803	0.00374651	552.572	790.355	UP	Yes	chaC	glutathione-specific gamma-glutamylcyclotransferase
b1219	-0.537644	0.00327972	0.00713109	818.531	563.152	DOWN	Yes	ychN	DsrE/F sulfur relay family protein YchN
b1220	0.470841	0.00110731	0.00269789	335.768	465.169	UP	Yes	ychO	putative invasin YchO
b1221	-0.428218	0.00217018	0.00495756	2666.54	1981.72	DOWN	Yes	narL	DNA-binding transcriptional dual regulator NarL
b1222	0.866473	5.40099e-11	3.763e-10	1061.92	1935.59	UP	Yes	narX	sensory histidine kinase NarX
b1223	0.227714	0.233818	0.306946	8002.86	9370.34	UP	No	narK	nitrate:nitrite antiporter NarK
b1224	0.587901	0.00173395	0.00404799	66323.5	99686.6	UP	Yes	narG	nitrate reductase A subunit alpha
b1225	-0.669119	0.000386755	0.00103801	52833	33225.7	DOWN	Yes	narH	nitrate reductase A subunit beta
b1226	-1.00843	3.65029e-09	2.06096e-08	16377	8140.27	DOWN	Yes	narJ	nitrate reductase 1 molybdenum cofactor assembly chaperone
b1227	-1.37971	8.76054e-18	1.26617e-16	19992.6	7682.47	DOWN	Yes	narI	nitrate reductase A subunit gamma
b1228	1.36715	8.6506e-05	0.000261214	25.7875	66.8189	UP	Yes	ychS	putative uncharacterized protein YchS
b1232	-0.986188	3.24302e-13	3.03634e-12	1321.94	666.773	DOWN	Yes	purU	formyltetrahydrofolate deformylase
b1233	-0.436138	0.00119272	0.00288554	686.528	507.148	DOWN	Yes	ychJ	NTF2-like domain-containing protein YchJ
b1234	0.619161	1.94199e-06	7.48311e-06	2667.08	4096.77	UP	Yes	rssA	putative patatin-like phospholipase RssA
b1235	0.320046	0.00732533	0.0146638	2120.88	2646.62	UP	Yes	rssB	regulator of RpoS
b1236	-0.241165	0.0851275	0.129006	6069.38	5134.92	DOWN	No	galU	UTP--glucose-1-phosphate uridylyltransferase
b1237	-0.69216	9.95983e-10	6.06829e-09	33346.5	20639	DOWN	Yes	hns	DNA-binding transcriptional dual regulator H-NS
b1238	0.210461	0.397177	0.479192	92.2563	106.666	UP	No	tdk	thymidine/deoxyuridine kinase
b1241	1.00534	1.75606e-16	2.27321e-15	37150.4	74575	UP	Yes	adhE	aldehyde-alcohol dehydrogenase
b1242	0.0131161	0.952568	0.96554	156.014	158.289	UP	No	ychE	putative inner membrane protein
b1243	-0.592602	3.39604e-06	1.26919e-05	102628	68057.1	DOWN	Yes	oppA	oligopeptide ABC transporter periplasmic binding protein
b1244	-0.490452	0.000391079	0.00104773	11115.4	7911.63	DOWN	Yes	oppB	murein tripeptide ABC transporter/oligopeptide ABC transporter inner membrane subunit OppB
b1245	0.0240489	0.831758	0.870345	11918.1	12117.7	UP	No	oppC	murein tripeptide ABC transporter/oligopeptide ABC transporter inner membrane subunit OppC
b1246	0.228541	0.0523449	0.084121	15718.4	18415.5	UP	No	oppD	murein tripeptide ABC transporter/oligopeptide ABC transporter ATP binding subunit OppD
b1247	0.113901	0.413277	0.495816	15052.7	16288	UP	No	oppF	murein tripeptide ABC transporter/oligopeptide ABC transporter ATP binding subunit OppF
b1248	0.0493412	0.744187	0.794436	575.294	594.218	UP	No	yciU	DUF440 domain-containing protein YciU
b1249	0.897284	4.02439e-12	3.26187e-11	1407.63	2619.77	UP	Yes	clsA	cardiolipin synthase A
b1250	0.0162812	0.904664	0.927509	1018.57	1030.39	UP	No	kch	K(+) channel Kch
b1251	-0.569904	6.3903e-05	0.000197913	1464.6	986.444	DOWN	Yes	yciI	protein YciI
b1252	1.25143	1.03192e-09	6.27871e-09	93.796	223.627	UP	Yes	tonB	Ton complex subunit TonB
b1253	0.833481	0.00190897	0.00442882	59.6183	106.832	UP	Yes	yciA	acyl-CoA thioesterase
b1254	0.131369	0.391029	0.472877	338.409	370.907	UP	No	yciB	inner membrane protein
b1255	0.264012	0.122261	0.175625	577.583	693.225	UP	No	yciC	putative inner membrane protein
b1256	-1.09728	6.57758e-18	9.6313e-17	23267.1	10874.9	DOWN	Yes	ompW	outer membrane protein W
b1257	-0.73583	6.14134e-05	0.000190864	240.835	144.593	DOWN	Yes	yciE	DUF892 domain-containing protein YciE
b1258	-1.40375	0.000748244	0.00189222	60.071	22.7818	DOWN	Yes	yciF	DUF892 domain-containing protein YciF
b1259	-1.27087	0.000880488	0.00218945	55.2478	22.6602	DOWN	Yes	yciG	protein YciG
b1260	-0.843337	1.65384e-11	1.23443e-10	1293.03	720.435	DOWN	Yes	trpA	tryptophan synthase subunit alpha
b1261	-0.513662	0.000753586	0.0019025	1388.99	972.116	DOWN	Yes	trpB	tryptophan synthase subunit beta
b1262	-0.1067	0.431447	0.512868	743.523	690.193	DOWN	No	trpC	fused indole-3-glycerol phosphate synthase/phosphoribosylanthranilate isomerase
b1263	0.17181	0.447317	0.527659	166.844	188.855	UP	No	trpD	anthranilate synthase subunit TrpD
b1264	-0.225258	0.424601	0.506347	82.6994	71.3068	DOWN	No	trpE	anthranilate synthase subunit TrpE
b1265	-1.60187	0.00300242	0.00657939	24.3141	7.9274	DOWN	Yes	trpL	trp operon leader peptide
b1266	-0.0219151	0.879043	0.90791	474.641	467.444	DOWN	No	yciV	RNA/ssDNA 5'->3' exonuclease
b1267	-0.459728	0.000989897	0.00243843	1231.64	894.83	DOWN	Yes	yciO	putative RNA-binding protein YciO
b1268	-0.0774385	0.633802	0.701328	277.885	263.02	DOWN	No	yciQ	DUF2207 domain-containing protein YciQ
b1269	0.545742	0.00044367	0.00117592	980.578	1431.23	UP	Yes	rluB	23S rRNA pseudouridine(2605) synthase
b1270	0.35983	0.0286153	0.0493231	247.595	317.363	UP	Yes	btuR	cobinamide/cobalamin adenosyltransferase
b1271	0.684615	8.8736e-07	3.61583e-06	725.447	1164.31	UP	Yes	yciK	putative oxidoreductase
b1272	0.217479	0.0904181	0.135394	2113.75	2456.66	UP	No	sohB	S49 peptidase family protein
b1273	-0.582629	0.000714176	0.00181448	1638.12	1093.25	DOWN	Yes	yciN	protein YciN
b1274	0.789782	5.05728e-09	2.82676e-08	6028.66	10421.5	UP	Yes	topA	DNA topoisomerase 1
b1275	-0.337039	0.0423353	0.0698705	1566.06	1239.18	DOWN	Yes	cysB	DNA-binding transcriptional dual regulator CysB
b1276	1.01279	4.07085e-10	2.57513e-09	17649.7	35613.2	UP	Yes	acnA	aconitate hydratase 1
b1277	0.71366	2.40412e-10	1.56285e-09	1924.95	3157.44	UP	Yes	ribA	GTP cyclohydrolase 2
b1278	0.0598427	0.687152	0.746853	888.033	924.721	UP	No	pgpB	phosphatidylglycerophosphatase B
b1279	0.487458	0.000174573	0.000497855	836.149	1173.34	UP	Yes	lapA	lipopolysaccharide assembly protein A
b1280	0.37688	0.00264222	0.00589417	1066.47	1384.16	UP	Yes	lapB	lipopolysaccharide assembly protein B
b1281	0.341361	0.038149	0.063596	369.523	468.28	UP	Yes	pyrF	orotidine-5'-phosphate decarboxylase
b1282	-0.349431	0.264065	0.340252	57.8693	45.414	DOWN	No	yciH	putative translation factor
b1283	-1.80908	2.67776e-29	8.99163e-28	1851.34	527.876	DOWN	Yes	osmB	osmotically-inducible lipoprotein OsmB
b1284	-0.761012	2.67595e-08	1.35651e-07	759.307	447.676	DOWN	Yes	yciT	putative DNA-binding transcriptional regulator YciT
b1285	0.216561	0.135918	0.19264	557.353	647.706	UP	No	pdeR	cyclic di-GMP phosphodiesterase PdeR
b1286	0.532746	0.00229256	0.00519461	1683.9	2435.76	UP	Yes	rnb	RNase II
b1287	-0.253991	0.277848	0.355347	393.549	329.78	DOWN	No	yciW	putative oxidoreductase
b1288	-0.510004	0.000266741	0.000738082	10158.9	7133.64	DOWN	Yes	fabI	enoyl-[acyl-carrier-protein] reductase
b1289	0.0581677	0.752881	0.8019	207.672	215.796	UP	No	ycjD	DUF559 domain-containing protein YcjD
b1290	0.389488	0.00467942	0.00976556	477.014	624.21	UP	Yes	sapF	putrescine ABC exporter ATP binding protein SapF
b1291	0.238688	0.0534303	0.0856803	947.425	1117.43	UP	No	sapD	putrescine ABC exporter ATP binding protein SapD
b1292	0.346028	0.029597	0.0507799	295.811	376.346	UP	Yes	sapC	putrescine ABC exporter membrane protein SapC
b1293	0.425399	0.0179969	0.0328058	396.432	531.657	UP	Yes	sapB	putrescine ABC exporter membrane subunit SapB
b1294	0.563763	4.06805e-06	1.49162e-05	1115.07	1648.69	UP	Yes	sapA	putative periplasmic binding protein SapA
b1295	-0.07471	0.729333	0.782496	114.373	108.404	DOWN	No	ymjA	DUF2543 domain-containing protein YmjA
b1296	-0.859658	0.000101506	0.000302217	205.741	113.07	DOWN	Yes	puuP	putrescine:H(+) symporter PuuP
b1297	-1.023	7.76301e-13	6.89256e-12	722.839	355.408	DOWN	Yes	puuA	glutamate-putrescine ligase
b1298	-0.479697	0.00542169	0.0111633	302.686	217.025	DOWN	Yes	puuD	gamma-glutamyl-gamma-aminobutyrate hydrolase
b1299	-1.09214	1.70933e-09	1.0071e-08	260.015	121.979	DOWN	Yes	puuR	DNA-binding transcriptional repressor PuuR
b1300	-1.92923	1.68242e-20	2.94654e-19	360.266	94.8123	DOWN	Yes	puuC	gamma-glutamyl-gamma-aminobutyraldehyde dehydrogenase
b1301	-1.87652	2.13961e-13	2.04614e-12	252.232	68.9934	DOWN	Yes	puuB	gamma-glutamylputrescine oxidase
b1302	-1.13216	1.23849e-05	4.29099e-05	220.552	100.738	DOWN	Yes	puuE	4-aminobutyrate aminotransferase PuuE
b1303	0.54895	0.000270153	0.000747061	448.061	656.276	UP	Yes	pspF	DNA-binding transcriptional dual regulator PspF
b1304	0.527828	0.000124575	0.000364982	938.908	1354.13	UP	Yes	pspA	phage shock protein A
b1305	1.26904	1.34231e-05	4.61844e-05	51.7158	124.152	UP	Yes	pspB	phage shock protein B
b1306	0.986445	3.5388e-09	2.00308e-08	180.312	356.781	UP	Yes	pspC	phage shock protein C
b1307	0.860482	0.000368101	0.000992718	64.9311	117.692	UP	Yes	pspD	phage shock protein D
b1308	-1.47379	3.1246e-15	3.67223e-14	7072	2545.5	DOWN	Yes	pspE	thiosulfate sulfurtransferase PspE
b1309	-0.000363174	0.998582	0.999233	152.878	153.202	DOWN	No	ycjM	glucosylglycerate phosphorylase
b1310	0.0547375	0.799082	0.841873	115.022	119.282	UP	No	ycjN	putative ABC transporter periplasmic binding protein YcjN
b1311	-0.145276	0.611053	0.682582	68.1114	61.3943	DOWN	No	ycjO	putative ABC transporter membrane subunit YcjO
b1312	-0.258161	0.420896	0.503002	71.2041	59.6321	DOWN	No	ycjP	putative ABC transporter membrane subunit YcjP
b1313	-0.458539	0.0214971	0.0384331	239.7	174.33	DOWN	Yes	ycjQ	putative zinc-binding dehydrogenase YcjQ
b1314	-0.403881	0.0804285	0.122592	160.903	121.544	DOWN	No	ycjR	putative ketohexose-3-epimerase YcjR
b1315	-0.370203	0.0619344	0.0974283	168.741	130.567	DOWN	No	ycjS	putative oxidoreductase YcjS
b1316	-0.552274	0.00163138	0.00383663	261.166	177.882	DOWN	Yes	ycjT	kojibiose phosphorylase
b1317	-1.15399	0.00661153	0.0133667	41.2049	18.702	DOWN	Yes	ycjU	beta-phosphoglucomutase
b1318	-1.07236	0.00314524	0.00686543	48.3105	23.0943	DOWN	Yes	ycjV	putative ABC transporter ATP-binding protein YcjV
b1319	-1.65971	0.000560257	0.00146151	36.4833	11.6229	DOWN	Yes	ompG	outer membrane porin G
b1320	-0.12901	0.564831	0.638941	156.037	143.289	DOWN	No	ycjW	putative LacI-type DNA-binding transcriptional regulator YcjW
b1321	0.915153	1.15962e-07	5.37227e-07	981.598	1852.08	UP	Yes	ycjX	DUF463 domain-containing protein YcjX
b1322	0.269004	0.0754069	0.115569	709.192	854.603	UP	No	ycjF	conserved inner membrane protein YcjF
b1323	0.548142	4.07911e-06	1.49444e-05	4763	6963.95	UP	Yes	tyrR	DNA-binding transcriptional dual regulator TyrR
b1324	-1.89008	3.43249e-63	3.64988e-61	20587.2	5553.89	DOWN	Yes	tpx	lipid hydroperoxide peroxidase
b1325	0.709542	3.93146e-09	2.21132e-08	1399.61	2287.92	UP	Yes	ycjG	L-Ala-D/L-Glu epimerase
b1326	0.601908	8.85247e-07	3.61052e-06	843.412	1279.52	UP	Yes	mpaA	murein tripeptide amidase A
b1327	-0.220477	0.340997	0.421504	131.712	113.657	DOWN	No	ycjY	putative hydrolase YcjY
b1328	-0.104815	0.587306	0.66035	162.362	151.305	DOWN	No	pgrR	DNA-binding transcriptional repressor PgrR
b1329	0.537259	5.48365e-05	0.000172465	2236.6	3244.61	UP	Yes	mppA	murein tripeptide ABC transporter periplasmic binding protein
b1330	1.10026	1.99291e-13	1.91406e-12	288.212	616.917	UP	Yes	ynaI	small conductance mechanosensitive channel YnaI
b1331	-0.599822	0.318771	0.399672	14.9033	9.90955	DOWN	No	insH-4	IS5 transposase and trans-activator
b1332	-0.946851	1.79597e-11	1.32575e-10	1175.34	609.062	DOWN	Yes	ynaJ	DUF2534 domain-containing protein YnaJ
b1333	-0.104829	0.373984	0.456342	40590.7	37745.3	DOWN	No	uspE	universal stress protein with a role cellular motility
b1334	0.27521	0.0291109	0.050042	5990.09	7247.42	UP	Yes	fnr	DNA-binding transcriptional dual regulator FNR
b1335	0.307508	0.0755931	0.115775	177.269	219.421	UP	No	ogt	methylated-DNA--[protein]-cysteine S-methyltransferase
b1336	-0.480893	0.0463622	0.0755395	127.176	91.504	DOWN	Yes	abgT	p-aminobenzoyl glutamate:H(+) symporter
b1337	-0.267409	0.159783	0.220929	217.012	179.797	DOWN	No	abgB	p-aminobenzoyl-glutamate hydrolase subunit B
b1338	-0.573968	0.014902	0.027707	109.516	73.7434	DOWN	Yes	abgA	p-aminobenzoyl-glutamate hydrolase subunit A
b1339	-0.205531	0.227856	0.300001	464.332	402.398	DOWN	No	abgR	putative LysR-type DNA-binding transcriptional regulator AbgR
b1340	0.616724	0.000508533	0.00133359	162.855	250.02	UP	Yes	smrA	DNA endonuclease SmrA
b1341	0.514199	0.00049174	0.00129183	994.917	1421.37	UP	Yes	dgcM	diguanylate cyclase DgcM
b1342	0.43978	0.000663352	0.00170456	839.998	1138.97	UP	Yes	zntB	Zn(2(+)):H(+) symporter
b1343	0.0947299	0.482137	0.562346	657.872	702.095	UP	No	dbpA	ATP-dependent RNA helicase DbpA
b1344	0.397445	0.00333648	0.00723688	596.803	786.318	UP	Yes	ttcA	tRNA cytosine(32) 2-sulfurtransferase TtcA
b1345	0.519682	0.00206784	0.00475294	197.859	284.205	UP	Yes	intR	Rac prophage%3B putative integrase
b1346	2.43486	0.00643507	0.0130395	2.28111	12.5998	UP	Yes	xisR	Rac prophage%3B excisionase
b1349	-0.976977	0.00200411	0.00462551	70.202	35.7944	DOWN	Yes	recT	Rac prophage%3B recombinase%2C DNA renaturation
b1350	-0.74174	0.0036261	0.00777818	154.848	93.0252	DOWN	Yes	recE	Rac prophage%3B exonuclease VIII%2C ds DNA exonuclease%2C 5'--> 3' specific
b1351	-2.49845	0.000649073	0.00167365	21.3089	3.71261	DOWN	Yes	racC	Rac prophage%3B protein RacC
b1352	-1.40182	0.127673	0.182285	11.1096	4.2714	DOWN	No	kilR	Rac prophage%3B inhibitor of FtsZ%2C killing protein
b1353	-1.32376	0.000679004	0.00173778	46.0672	18.3391	DOWN	Yes	sieB	Rac prophage%3B phage superinfection exclusion protein
b1355	-0.241076	0.75839	0.806421	6.89361	5.926	DOWN	No	ydaG	Rac prophage%3B uncharacterized protein YdaG
b1356	-0.437337	0.00100117	0.00246212	1652.72	1219.9	DOWN	Yes	racR	Rac prophage%3B DNA-binding transcriptional repressor RacR
b1357	1.51684	8.488e-07	3.47137e-06	26.5224	76.0836	UP	Yes	ydaS	Rac prophage%3B toxin YdaS
b1358	0.0474436	0.897736	0.921675	38.9486	40.4192	UP	No	ydaT	Rac prophage%3B protein YdaT
b1359	-0.116879	0.695081	0.753638	57.5172	52.8239	DOWN	No	ydaU	Rac prophage%3B DUF1376 domain-containing protein YdaU
b1360	0.121051	0.742729	0.793358	38.9734	42.0292	UP	No	ydaV	Rac prophage%3B putative ATP-binding protein YdaV
b1361	-0.152657	0.615603	0.686806	65.5696	58.7722	DOWN	No	ydaW	Rac prophage%3B putative uncharacterized protein YdaW
b1363	-0.87094	1.61006e-07	7.34479e-07	361.437	197.862	DOWN	Yes	trkG	Rac prophage%3B K(+) transporter TrkG
b1365	-0.478872	0.593811	0.666657	5.76612	4.21268	DOWN	No	ynaK	Rac prophage%3B ParB-like nuclease domain-containing protein YnaK
b1366	-1.03749	0.0943688	0.140165	15.1466	7.42434	DOWN	No	ydaY	Rac prophage%3B putative uncharacterized protein YdaY
b1368	-0.206739	0.515912	0.595348	58.2364	50.9069	DOWN	No	ynaA	Rac prophage%3B putative prophage tail length tape measure domain-containing protein YnaA
b1370	0.229132	0.13056	0.185991	332.267	389.193	UP	No	insH-5	Rac prophage%3B IS5 transposase and trans-activator
b1372	-0.251462	0.184346	0.250088	241.777	203.458	DOWN	No	stfR	Rac prophage%3B putative membrane protein
b1373	-0.576223	0.423752	0.505604	12.2145	8.23869	DOWN	No	tfaR	Rac prophage%3B putative tail fiber assembly protein TfaR
b1374	0.0146416	0.962892	0.973597	45.4202	45.8837	UP	No	pinR	Rac prophage%3B putative site-specific recombinase
b1375	-2.98982	4.60959e-21	8.47179e-20	121.013	15.1741	DOWN	Yes	ynaE	Rac prophage%3B uncharacterized protein YnaE
b1376	-1.65047	1.53799e-42	8.177e-41	11162	3555.3	DOWN	Yes	uspF	nucleotide binding filament protein
b1377	-0.885326	0.00738425	0.0147685	53.5027	28.8896	DOWN	Yes	ompN	outer membrane porin N
b1378	1.96583	8.83175e-57	7.58511e-55	12050.1	47070.5	UP	Yes	ydbK	putative pyruvate-flavodoxin oxidoreductase
b1379	0.0727203	0.623438	0.692606	579.227	608.16	UP	No	hslJ	lipoprotein implicated in Novobiocin resistance
b1380	-0.298376	0.034013	0.057495	2059.91	1674.41	DOWN	Yes	ldhA	D-lactate dehydrogenase
b1381	-0.0796632	0.586651	0.660031	676.616	640.138	DOWN	No	ydbH	PF11739 family protein YdbH
b1382	-1.68984	0.00108632	0.00265109	26.0472	8.09781	DOWN	Yes	ynbE	lipoprotein YnbE
b1383	-1.85085	4.96592e-14	5.12189e-13	151.966	42.1027	DOWN	Yes	ydbL	DUF1318 domain-containing protein YdbL
b1384	-1.09851	5.76914e-12	4.57637e-11	484.67	226.151	DOWN	Yes	feaR	DNA-binding transcriptional activator FeaR
b1385	-0.82864	1.22759e-08	6.57364e-08	683.409	384.734	DOWN	Yes	feaB	phenylacetaldehyde dehydrogenase
b1386	-0.233364	0.338328	0.418913	148.978	127.233	DOWN	No	tynA	copper-containing amine oxidase
b1387	-1.02751	0.00416276	0.00879948	97.3418	47.6408	DOWN	Yes	paaZ	oxepin-CoA hydrolase/3-oxo-5%2C6-dehydrosuberyl-CoA semialdehyde dehydrogenase
b1388	-1.32443	0.00123232	0.00297489	47.4727	18.9738	DOWN	Yes	paaA	phenylacetyl-CoA 1%2C2-epoxidase%2C monooxygenase subunit
b1389	-0.855099	0.445486	0.525916	5.69329	3.17915	DOWN	No	paaB	phenylacetyl-CoA 1%2C2-epoxidase subunit B
b1390	-0.486731	0.258941	0.335197	31.0843	22.3926	DOWN	No	paaC	phenylacetyl-CoA 1%2C2-epoxidase%2C structural subunit
b1391	-0.576834	0.198947	0.266336	29.4705	19.8516	DOWN	No	paaD	phenylacetate degradation protein
b1392	-0.471246	0.138296	0.195576	51.8235	37.4987	DOWN	No	paaE	phenylacetyl-CoA 1%2C2-epoxidase%2C reductase subunit
b1393	-0.699551	0.0541662	0.0866426	42.7125	26.3768	DOWN	No	paaF	putative 2%2C3-dehydroadipyl-CoA hydratase
b1394	-0.901608	0.0354855	0.0596905	47.2813	25.4167	DOWN	Yes	paaG	putative ring 1%2C2-epoxyphenylacetyl-CoA isomerase (oxepin-CoA forming)
b1395	-0.710616	0.00833955	0.0164435	86.3902	52.7032	DOWN	Yes	paaH	3-hydroxyadipyl-CoA dehydrogenase
b1396	0.0508593	0.909024	0.930483	23.252	24.0176	UP	No	paaI	phenylacetyl-CoA thioesterase
b1397	-0.99826	3.49122e-06	1.30149e-05	501.602	250.937	DOWN	Yes	paaJ	beta-ketoadipyl-CoA thiolase
b1398	-0.664377	0.000101738	0.000302708	374.846	236.811	DOWN	Yes	paaK	phenylacetate-CoA ligase
b1399	-0.243534	0.0936013	0.139156	718.013	605.988	DOWN	No	paaX	DNA-binding transcriptional repressor PaaX
b1400	-0.626524	0.00287476	0.00634949	201.124	129.943	DOWN	Yes	paaY	2-hydroxycyclohepta-1%2C4%2C6-triene-1-carboxyl-CoA thioesterase
b1402	-0.349508	0.520491	0.599256	17.6188	13.6363	DOWN	No	insD-2	IS2 insertion element protein InsB
b1403	-1.29375	0.356222	0.437538	3.20282	1.35115	DOWN	No	insC-2	IS2 insertion element repressor InsA
b1404	-1.89986	0.00293803	0.00646367	17.9457	4.79702	DOWN	Yes	insI-2	IS30 transposase
b1406	0.248009	0.0478066	0.0776096	2234.7	2653.57	UP	Yes	pdxI	pyridoxine 4-dehydrogenase
b1407	-0.829666	9.6059e-05	0.000287341	152.726	86.0771	DOWN	Yes	ydbD	DUF2773 domain-containing protein YdbD
b1408	-2.05495	0.0142523	0.0266322	14.9206	3.66086	DOWN	Yes	ynbA	putative inner membrane protein
b1409	-2.43195	0.00114036	0.00277087	23.64	4.34362	DOWN	Yes	ynbB	putative CDP-diglyceride synthase
b1410	-0.535068	0.0716086	0.110659	98.191	68.2405	DOWN	No	ynbC	hydrolase/methyltransferase domain-containing protein YnbC
b1411	-0.21292	0.384796	0.466349	107.954	92.8165	DOWN	No	ynbD	putative phosphatase
b1412	-0.717787	3.02069e-06	1.14132e-05	501.334	304.521	DOWN	Yes	azoR	FMN dependent NADH:quinone oxidoreductase
b1413	0.392642	0.000827142	0.00206832	4538.56	5957.85	UP	Yes	hrpA	ATP-dependent RNA helicase HrpA
b1414	-0.0614924	0.680948	0.741012	512.507	491.364	DOWN	No	ydcF	DUF218 domain-containing protein YdcF
b1415	-1.26598	7.40123e-13	6.59758e-12	14987.1	6231.43	DOWN	Yes	aldA	aldehyde dehydrogenase A
b1418	-0.920102	9.28284e-10	5.6713e-09	672.92	355.161	DOWN	Yes	cybB	cytochrome b561
b1419	-0.374412	0.0224	0.0398719	1170.09	901.589	DOWN	Yes	ydcA	protein YdcA
b1421	0.247801	0.186703	0.252901	199.889	237.919	UP	No	trg	methyl-accepting chemotaxis protein Trg
b1422	-0.970625	1.57215e-09	9.29962e-09	1521.42	775.691	DOWN	Yes	ydcI	putative DNA-binding transcriptional repressor YdcI
b1423	0.391041	0.00420852	0.00887824	1795.76	2354.44	UP	Yes	ydcJ	DUF1338 domain-containing protein YdcJ
b1424	0.241744	0.0808224	0.123066	1503.02	1777.07	UP	No	opgD	glucan biosynthesis protein D
b1426	-1.37393	1.14244e-11	8.72164e-11	6311.59	2434.81	DOWN	Yes	ydcH	protein YdcH
b1427	-0.301685	0.0283021	0.0488398	876.56	710.798	DOWN	Yes	rimL	ribosomal-protein-L12-serine acetyltransferase
b1428	-0.234573	0.159758	0.220929	646.443	549.246	DOWN	No	ydcK	putative enzyme YdcK
b1429	1.14145	1.78276e-10	1.17778e-09	411.681	908.456	UP	Yes	tehA	tellurite resistance protein
b1430	0.218208	0.180801	0.245652	1068.18	1241.98	UP	No	tehB	tellurite methyltransferase
b1431	-0.259361	0.130146	0.18546	807.677	675.04	DOWN	No	ydcL	DUF3313 domain-containing lipoprotein YdcL
b1432	0.645147	1.29649e-07	5.9692e-07	850.501	1330.68	UP	Yes	insQ	putative insertion element transposase InsQ
b1433	0.412413	0.0229544	0.0406803	523.301	695.41	UP	Yes	ydcO	putative transport protein YdcO
b1434	0.529824	0.00144107	0.00342331	205.551	296.301	UP	Yes	sutR	DNA-binding transcriptional dual regulator SutR
b1435	0.484536	0.000308773	0.000844965	686.535	960.415	UP	Yes	rlhA	23S rRNA 5-hydroxycytidine C2501 synthase
b1436	-0.797317	0.00106431	0.00260164	104.492	60.2522	DOWN	Yes	yncJ	protein YncJ
b1438	0.659166	0.00352296	0.00757877	131.538	209.083	UP	Yes	hicB	antitoxin of the HicA-HicB toxin-antitoxin system
b1439	0.0292282	0.850192	0.885072	379.932	387.73	UP	No	ydcR	fused putative DNA-binding transcriptional regulator/putative aminotransferase YdcR
b1440	-0.0159458	0.905666	0.927964	3441.33	3403.49	DOWN	No	ydcS	putative ABC transporter periplasmic binding protein/polyhydroxybutyrate synthase
b1441	-0.0816937	0.570706	0.644769	1494.63	1411.62	DOWN	No	ydcT	putative ABC transporter ATP-binding protein YdcT
b1442	-0.36395	0.0433145	0.0713284	597.216	463.378	DOWN	Yes	ydcU	putative ABC transporter membrane subunit YdcU
b1443	-0.69028	2.43808e-08	1.24893e-07	1022.47	633.617	DOWN	Yes	ydcV	putative ABC transporter membrane subunit YdcV
b1444	-0.806256	7.91621e-09	4.32727e-08	4127.36	2359.37	DOWN	Yes	patD	gamma-aminobutyraldehyde dehydrogenase
b1445	-0.451592	0.152151	0.212014	60.232	43.9626	DOWN	No	ortT	orphan toxin OrtT
b1446	-0.16202	0.254236	0.330159	644.221	575.158	DOWN	No	ydcY	DUF2526 domain-containing protein YdcY
b1447	0.116546	0.625089	0.694267	83.548	90.5566	UP	No	ydcZ	putative inner membrane protein
b1448	0.473741	0.00350203	0.00753739	409.953	568.397	UP	Yes	mnaT	L-amino acid N-acyltransferase
b1449	-0.463205	0.000541453	0.00141494	2923.16	2119.44	DOWN	Yes	curA	NADPH-dependent curcumin/dihydrocurcumin reductase
b1450	-0.00663325	0.979363	0.98532	91.5429	91.0949	DOWN	No	mcbR	DNA-binding transcriptional dual regulator McbR
b1451	1.93967	1.0752e-30	3.81099e-29	273.616	1048.57	UP	Yes	yncD	putative TonB-dependent outer membrane receptor
b1452	-0.233679	0.175314	0.239289	319.08	271.608	DOWN	No	yncE	PQQ-like domain-containing protein YncE
b1453	0.273389	0.303903	0.384049	95.836	116.52	UP	No	ansP	L-asparagine transporter
b1454	0.172374	0.492072	0.572141	91.9989	102.888	UP	No	yncG	putative glutathione S-transferase YncG
b1455	-3.34519	0.0164987	0.0303348	6.58136	0.659316	DOWN	Yes	yncH	DUF5445 domain-containing protein YncH
b1456	-1.33515	2.02845e-05	6.81644e-05	106.141	42.2485	DOWN	Yes	rhsE	RhsE protein in rhs element
b1457	-1.33433	4.06351e-05	0.000130277	76.5842	30.3877	DOWN	Yes	ydcD	uncharacterized protein YdcD
b1459	-0.756827	0.0378693	0.0631532	48.3265	28.8562	DOWN	Yes	yncI	putative transposase YncI
b1460	-0.580281	0.153305	0.213514	37.7848	25.6112	DOWN	No	ydcC	H repeat-associated putative transposase YdcC
b1461	-0.77347	1.07118e-05	3.74325e-05	320.615	187.346	DOWN	Yes	pptA	putative 4-oxalocrotonate tautomerase (4-OT)
b1462	-0.00330542	0.986574	0.989899	169.115	168.355	DOWN	No	yddH	flavin reductase-like protein YddH
b1463	1.67949	4.99697e-27	1.33631e-25	226.876	726.761	UP	Yes	nhoA	arylamine N-acetyltransferase
b1464	0.267662	0.0595375	0.0939888	1041.33	1252.45	UP	No	yddE	PF02567 family protein YddE
b1465	-0.577556	0.000478182	0.00125992	408.03	272.801	DOWN	Yes	narV	nitrate reductase Z subunit gamma
b1466	-0.0834712	0.643017	0.710117	363.294	342.692	DOWN	No	narW	NarW%2C putative private chaperone for NarZ nitrate reductase subunit
b1467	0.0455446	0.742375	0.793358	1238.18	1277.27	UP	No	narY	nitrate reductase Z subunit beta
b1468	0.229603	0.114685	0.165809	2419.98	2836.75	UP	No	narZ	nitrate reductase Z subunit alpha
b1469	0.304819	0.0983469	0.145196	260.85	322.986	UP	No	narU	nitrate/nitrite transporter NarU
b1470	-1.17411	0.129481	0.184638	11.4721	5.14294	DOWN	No	yddJ	uncharacterized protein YddJ
b1471	-2.94284	2.74008e-05	9.03314e-05	25.129	3.34535	DOWN	Yes	yddK	leucine-rich repeat domain-containing protein YddK
b1472	-3.25424	0.0210653	0.0377368	6.21131	0.675573	DOWN	Yes	yddL	putative uncharacterized protein YddL
b1473	0.479039	0.0570865	0.0906921	119.267	166.335	UP	No	yddG	aromatic amino acid exporter
b1474	0.0145255	0.936573	0.952136	2149.53	2171.34	UP	No	fdnG	formate dehydrogenase N subunit alpha
b1475	-0.316899	0.0897329	0.134796	739.258	593.023	DOWN	No	fdnH	formate dehydrogenase N subunit beta
b1476	-0.541774	0.00391819	0.00833665	428.5	294.176	DOWN	Yes	fdnI	formate dehydrogenase N subunit gamma
b1477	-0.195279	0.250292	0.325796	485.104	423.953	DOWN	No	yddM	putative DNA-binding transcriptional regulator YddM
b1478	-0.573493	4.65101e-06	1.69148e-05	1561.5	1048.91	DOWN	Yes	adhP	ethanol dehydrogenase/alcohol dehydrogenase
b1479	0.0771395	0.53715	0.614318	5843.51	6163.9	UP	No	maeA	malate dehydrogenase%2C NAD-requiring
b1480	-1.23137	2.70951e-19	4.44878e-18	11651.8	4962.68	DOWN	Yes	sra	30S ribosomal subunit protein S22
b1481	-0.649099	0.191071	0.257646	48.9653	30.8091	DOWN	No	bdm	biofilm-dependent modulation protein
b1482	-1.02088	2.14336e-11	1.5641e-10	9229.5	4547.83	DOWN	Yes	osmC	osmotically inducible peroxiredoxin
b1483	-0.480312	0.00630167	0.0127808	277.224	198.648	DOWN	Yes	ddpF	putative D%2CD-dipeptide ABC transporter ATP-binding subunit DdpF
b1484	-0.412569	0.189019	0.255419	70.5015	53.2605	DOWN	No	ddpD	putative D%2CD-dipeptide ABC transporter ATP-binding subunit DdpD
b1485	0.0257966	0.92234	0.941955	68.387	69.9863	UP	No	ddpC	putative D%2CD-dipeptide ABC transporter membrane subunit DdpC
b1486	-0.405443	0.260974	0.336995	46.7512	35.1516	DOWN	No	ddpB	putative D%2CD-dipeptide ABC transporter membrane subunit DdpB
b1487	-0.823859	0.00147569	0.00349812	181.282	102.57	DOWN	Yes	ddpA	putative D%2CD-dipeptide ABC transporter periplasmic binding protein
b1488	-0.39958	0.161394	0.222809	71.2057	53.8614	DOWN	No	ddpX	D-alanyl-D-alanine dipeptidase
b1489	0.181906	0.273883	0.350878	340.66	386.202	UP	No	dosP	oxygen-sensing c-di-GMP phosphodiesterase DosP
b1490	0.313653	0.07238	0.111658	186.925	231.931	UP	No	dosC	diguanylate cyclase DosC
b1491	1.11674	1.3021e-11	9.83954e-11	443.03	959.142	UP	Yes	yddW	putative lipoprotein YddW
b1492	1.6184	1.74605e-38	8.56907e-37	43395.4	133238	UP	Yes	gadC	L-glutamate:4-aminobutyrate antiporter
b1493	1.7589	1.864e-46	1.20647e-44	52644.4	178168	UP	Yes	gadB	glutamate decarboxylase B
b1494	-0.361849	0.124348	0.178279	145.811	114.082	DOWN	No	pqqL	putative zinc peptidase
b1495	-0.776421	0.00448036	0.00938963	83.5026	48.7991	DOWN	Yes	yddB	putative TonB-dependent receptor
b1496	-2.31492	4.97988e-07	2.10607e-06	52.158	10.3539	DOWN	Yes	yddA	ABC transporter family protein YddA
b1497	-1.48292	6.31758e-11	4.36754e-10	178.391	63.9901	DOWN	Yes	ydeM	putative anaerobic sulfatase maturation enzyme YdeM
b1498	-1.66113	3.02324e-28	8.94159e-27	5096.38	1611.22	DOWN	Yes	ydeN	putative sulfatase
b1499	-2.78681	3.43093e-05	0.000111275	32.7984	4.72205	DOWN	Yes	ydeO	DNA-binding transcriptional dual regulator YdeO
b1500	-3.63719	0.0264415	0.0460023	4.32279	0.345915	DOWN	Yes	safA	two-component system connector SafA
b1501	-0.186092	0.380074	0.462006	192.871	169.55	DOWN	No	ydeP	putative oxidoreductase YdeP
b1502	-0.223192	0.666296	0.727906	18.4415	15.6884	DOWN	No	ydeQ	putative fimbrial adhesin protein YdeQ
b1503	-1.34789	0.214235	0.284914	9.22468	3.72378	DOWN	No	ydeR	putative fimbrial protein YdeR
b1504	-0.541775	0.56431	0.638512	7.6935	5.36511	DOWN	No	ydeS	putative fimbrial protein YdeS
b1505	-0.290155	0.495285	0.574979	28.6856	23.639	DOWN	No	ydeT	fimbrial usher domain-containing protein YdeT
b1506	-0.505175	0.522247	0.600658	8.885	6.38151	DOWN	No	yneL	putative HTH-type transcriptional regulator YneL
b1507	-0.507946	0.0179549	0.0327559	412.879	290.252	DOWN	Yes	hipA	serine/threonine kinase HipA
b1508	0.139203	0.529273	0.607643	131.603	145.254	UP	No	hipB	antitoxin/DNA-binding transcriptional repressor HipB
b1511	-0.00986103	0.957251	0.969187	864.258	857.822	DOWN	No	lsrK	autoinducer-2 kinase
b1512	0.365899	0.0176986	0.0323147	974.903	1256.21	UP	Yes	lsrR	DNA-binding transcriptional repressor LsrR
b1513	0.194935	0.269077	0.345216	645.788	739.289	UP	No	lsrA	Autoinducer-2 ABC transporter ATP binding subunit
b1514	-0.231113	0.278083	0.355519	300.513	255.624	DOWN	No	lsrC	Autoinducer-2 ABC transporter membrane subunit LsrC
b1515	-0.591018	0.00743813	0.0148696	217.957	144.515	DOWN	Yes	lsrD	Autoinducer-2 ABC transporter membrane subunit LsrD
b1516	-1.13857	2.10899e-09	1.23606e-08	781.777	354.756	DOWN	Yes	lsrB	Autoinducer-2 ABC transporter periplasmic binding protein
b1517	-1.74916	4.08368e-39	2.07247e-37	1538.83	457.374	DOWN	Yes	lsrF	3-hydroxy-2%2C4-pentadione 5-phosphate thiolase
b1518	-1.91798	1.30014e-27	3.62901e-26	633.027	167.013	DOWN	Yes	lsrG	(4S)-4-hydroxy-5-phosphonooxypentane-2%2C3-dione isomerase
b1519	-0.758608	5.4361e-08	2.63887e-07	1015.38	599.796	DOWN	Yes	tam	trans-aconitate 2-methyltransferase
b1520	-0.192751	0.338539	0.419045	180.844	158.332	DOWN	No	yneE	conserved inner membrane protein YneE
b1521	-0.450287	0.000176505	0.000502724	3117.62	2282.39	DOWN	Yes	uxaB	tagaturonate reductase
b1522	0.750087	1.18851e-05	4.12423e-05	349.139	588.307	UP	Yes	dgcF	putative diguanylate cyclase DgcF
b1523	0.0255304	0.863058	0.894712	363.943	370.677	UP	No	yneG	conserved protein YneG
b1524	0.524454	0.00218702	0.00499091	295.74	426.66	UP	Yes	glsB	glutaminase 2
b1525	-0.176309	0.221805	0.292985	674.353	596.438	DOWN	No	sad	NAD(+)-dependent succinate semialdehyde dehydrogenase
b1526	0.24783	0.172804	0.236431	173.604	206.644	UP	No	yneJ	putative LysR-type DNA-binding transcriptional regulator YneJ
b1527	-1.58782	0.000634586	0.00164103	38.2695	12.8247	DOWN	Yes	yneK	protein YneK
b1528	0.320445	0.139024	0.196419	103.35	129.206	UP	No	ydeA	L-arabinose exporter
b1529	0.149013	0.341641	0.422183	321.089	356.152	UP	No	marC	inner membrane protein MarC
b1530	1.26918	7.9014e-09	4.32447e-08	97.7585	237.044	UP	Yes	marR	DNA-binding transcriptional repressor MarR
b1531	0.390325	0.0475266	0.0772394	129.182	169.558	UP	Yes	marA	DNA-binding transcriptional dual regulator MarA
b1532	-0.141421	0.54971	0.625161	103.002	93.3972	DOWN	No	marB	multiple antibiotic resistance protein
b1533	0.686287	1.52209e-05	5.19698e-05	256.323	411.422	UP	Yes	eamA	cysteine/O-acetylserine exporter EamA
b1534	-0.0112507	0.949716	0.963743	254.383	252.203	DOWN	No	ydeE	dipeptide exporter
b1535	-0.707497	9.94533e-06	3.48907e-05	334.828	204.788	DOWN	Yes	dgcZ	diguanylate cyclase DgcZ
b1536	-0.65848	0.000340146	0.000924585	217.223	137.777	DOWN	Yes	ydeI	BOF family protein YdeI
b1537	-0.128739	0.635082	0.702396	71.4174	65.3284	DOWN	No	ydeJ	conserved protein YdeJ
b1538	-0.0593581	0.618158	0.688452	2957.93	2837.87	DOWN	No	dcp	peptidyl-dipeptidase Dcp
b1539	-0.546145	0.00018555	0.00052714	2853.79	1953.56	DOWN	Yes	ydfG	3-hydroxy acid dehydrogenase
b1540	0.316964	0.0420178	0.0694407	632.709	788.767	UP	Yes	ydfH	DNA-binding transcriptional repressor YdfH
b1541	-3.03067	1.71956e-62	1.78594e-60	1277.12	155.899	DOWN	Yes	ydfZ	putative selenoprotein YdfZ
b1542	-0.799268	0.00102382	0.00251368	110.956	63.826	DOWN	Yes	ydfI	putative oxidoreductase YdfI
b1543	-0.882256	0.00682474	0.0137421	55.4977	30.2315	DOWN	Yes	ydfJ	putative transporter YdfJ
b1544	-1.87857	7.99862e-13	7.05965e-12	139.593	37.8485	DOWN	Yes	ydfK	Qin prophage%3B cold shock protein YdfK
b1545	1.00772	0.00130474	0.00312773	31.5386	63.8784	UP	Yes	pinQ	Qin prophage%3B putative site-specific recombinase
b1546	-1.416	0.107072	0.156269	9.39942	3.44377	DOWN	No	tfaQ	Qin prophage%3B putative tail fiber assembly protein TfaQ
b1547	0.0691986	0.831748	0.870345	39.9284	41.9182	UP	No	ydfN	Qin prophage%3B putative side tail fiber assembly protein
b1548	-0.83581	0.139119	0.196491	18.4484	10.5171	DOWN	No	nohA	Qin prophage%3B putative prophage DNA-packaging protein NohA
b1549	-1.22731	0.000169149	0.000483623	98.7152	42.1876	DOWN	Yes	ydfO	Qin prophage%3B protein YdfO
b1550	-2.2223	1.13387e-43	6.49215e-42	2662.29	570.33	DOWN	Yes	gnsB	Qin prophage%3B protein GnsB
b1551	-0.970607	0.0988773	0.145834	16.8182	8.57256	DOWN	No	ynfN	Qin prophage%3B protein YnfN
b1552	-1.13801	8.63525e-11	5.88779e-10	659.513	299.512	DOWN	Yes	cspI	Qin prophage%3B cold shock protein CspI
b1553	-2.7833	0.0263753	0.0459408	6.73324	0.958563	DOWN	Yes	rzpQ	Qin prophage%3B DUF2514 domain-containing protein RzpQ
b1554	-0.771188	0.258496	0.334718	12.9756	7.72149	DOWN	No	rrrQ	Qin prophage%3B putative lysozyme
b1555	0.571187	0.436471	0.517188	6.06726	8.99345	UP	No	ydfR	Qin prophage%3B protein YdfR
b1556	-1.98203	0.150112	0.209468	4.86695	1.19699	DOWN	No	essQ	Qin prophage%3B putative S lysis protein
b1557	-1.81553	1.53241e-32	6.11049e-31	12095.8	3435.9	DOWN	Yes	cspB	Qin prophage%3B cold shock-like protein CspB
b1558	0.615747	0.0851819	0.129044	37.3109	57.5057	UP	No	cspF	Qin prophage%3B cold shock protein CspF
b1559	-0.69012	0.010807	0.0207497	121.146	75.0243	DOWN	Yes	ydfT	Qin prophage%3B putative antitermination protein Q
b1560	0.186716	0.532944	0.610419	50.0712	57.4344	UP	No	ydfU	Qin prophage%3B protein YdfU
b1561	-0.854764	0.0887169	0.133494	35.8783	19.6975	DOWN	No	rem	Qin prophage%3B protein Rem
b1562	-1.03212	2.6978e-06	1.02539e-05	262.81	128.043	DOWN	Yes	hokD	Qin prophage%3B toxic protein HokD
b1563	-1.16314	1.03004e-10	6.96992e-10	390.537	174.147	DOWN	Yes	relE	Qin prophage%3B mRNA interferase toxin RelE
b1564	-0.994328	2.06881e-10	1.35872e-09	426.668	213.887	DOWN	Yes	relB	Qin prophage%3B antitoxin/DNA-binding transcriptional repressor RelB
b1565	0.125159	0.712101	0.768546	38.1431	41.2956	UP	No	ydfV	Qin prophage%3B protein YdfV
b1566	-1.62409	0.000488146	0.0012839	47.3806	15.4472	DOWN	Yes	flxA	Qin prophage%3B protein FlxA
b1567	-2.17447	0.013573	0.0254908	11.4558	2.51562	DOWN	Yes	ydfW	Qin prophage%3B uncharacterized protein YdfW
b1568	-0.525797	0.557545	0.632139	7.70852	5.4726	DOWN	No	ydfX	Qin prophage%3B uncharacterized protein YdfX
b1569	-0.446392	0.546701	0.622372	9.63622	7.20217	DOWN	No	dicC	Qin prophage%3B DNA-binding transcriptional regulator for DicB
b1570	-0.686623	4.20653e-06	1.53861e-05	1145.12	711.041	DOWN	Yes	dicA	DNA-binding transcriptional dual regulator DicA
b1571	-0.104283	0.860022	0.892393	13.3407	12.5276	DOWN	No	ydfA	Qin prophage%3B DUF1391 domain-containing protein YdfA
b1573	-0.342166	0.377478	0.459476	31.9462	25.3411	DOWN	No	ydfC	Qin prophage%3B uncharacterized protein YdfC
b1575	-2.89922	0.0056329	0.0115544	9.71167	1.29033	DOWN	Yes	dicB	Qin prophage%3B cell division inhibition protein DicB
b1576	-1.81347	0.0742537	0.114036	8.22686	2.38889	DOWN	No	ydfD	Qin prophage%3B lysis protein
b1577	-1.07588	0.0116995	0.0223195	43.7176	21.018	DOWN	Yes	ydfE	Qin prophage%3B protein YdfE
b1578	-3.18104	0.00675524	0.0136348	8.96535	1.03775	DOWN	Yes	insD-7	Qin prophage%3B putative transposase
b1579	-1.12484	0.00682437	0.0137421	52.6969	24.2519	DOWN	Yes	intQ	Qin prophage%3B putative defective integrase
b1580	-1.85798	2.42367e-11	1.75716e-10	127.658	35.204	DOWN	Yes	rspB	putative zinc-binding dehydrogenase RspB
b1581	-0.43855	0.0984675	0.145301	91.3682	67.7435	DOWN	No	rspA	mandelate racemase/muconate lactonizing enzyme family protein RspA
b1582	0.0531195	0.85723	0.890671	80.3272	83.343	UP	No	ynfA	conserved inner membrane protein YnfA
b1583	-1.0937	2.759e-17	3.80299e-16	1132.96	530.658	DOWN	Yes	ynfB	DUF1283 domain-containing protein YnfB
b1584	-1.09444	3.37864e-11	2.42125e-10	726.801	340.322	DOWN	Yes	speG	spermidine N-acetyltransferase
b1585	0.274164	0.066852	0.104355	301.108	363.926	UP	No	ynfC	UPF0257 family lipoprotein YnfC
b1586	-0.978312	5.64735e-13	5.12623e-12	1446.82	733.756	DOWN	Yes	ynfD	DUF1161 domain-containing protein YnfD
b1587	1.45057	4.16378e-19	6.78665e-18	9048.07	24729.6	UP	Yes	ynfE	putative selenate reductase YnfE
b1588	1.33738	4.80858e-13	4.41875e-12	9215.38	23286.5	UP	Yes	ynfF	putative selenate reductase YnfF
b1589	1.30139	9.345e-12	7.25822e-11	1925.28	4745.43	UP	Yes	ynfG	putative oxidoreductase YnfG
b1590	1.03717	7.19154e-08	3.42769e-07	2556.75	5246.68	UP	Yes	ynfH	putative menaquinol dehydrogenase
b1591	0.948888	7.28071e-07	3.00237e-06	1214.09	2343.09	UP	Yes	dmsD	redox enzyme maturation protein DmsD
b1592	0.389789	0.130989	0.186543	91.3872	120.401	UP	No	clcB	putative chloride:H(+) antiporter ClcB
b1593	0.411417	0.00375363	0.00801709	1017.07	1352.6	UP	Yes	ynfK	putative dethiobiotin synthetase
b1594	0.790999	2.74863e-11	1.9831e-10	1478.35	2559.35	UP	Yes	mlc	DNA-binding transcriptional repressor Mlc
b1595	0.0693507	0.720079	0.774909	182.312	191.363	UP	No	ynfL	putative DNA-binding transcriptional regulator
b1596	-1.45518	2.09328e-29	7.08227e-28	7497.02	2733.86	DOWN	Yes	ynfM	putative transporter YnfM
b1597	-1.11258	8.96768e-05	0.000270241	91.9159	42.2478	DOWN	Yes	asr	acid shock protein
b1598	0.338093	0.0199483	0.0359375	1201.99	1518.42	UP	Yes	ydgD	putative serine protease YdgD
b1599	-0.0790893	0.861335	0.893547	25.3841	23.8879	DOWN	No	mdtI	multidrug/spermidine efflux pump membrane subunit MdtI
b1600	-0.818612	0.0326733	0.0555458	39.1563	22.215	DOWN	Yes	mdtJ	multidrug/spermidine efflux pump membrane subunit MdtJ
b1601	-0.429605	0.00492548	0.0102265	447.511	332.053	DOWN	Yes	tqsA	autoinducer 2 exporter
b1602	-0.80326	5.44968e-10	3.40872e-09	8706.9	4988.69	DOWN	Yes	pntB	pyridine nucleotide transhydrogenase subunit beta
b1603	-0.321558	0.00528083	0.0108934	9119.1	7296.41	DOWN	Yes	pntA	pyridine nucleotide transhydrogenase subunit alpha
b1604	0.473276	0.000169492	0.000484293	1664.73	2310.01	UP	Yes	ydgH	DUF1471 domain-containing protein YdgH
b1605	0.628403	0.00889236	0.0174794	155.506	240.877	UP	Yes	ydgI	putative arginine:ornithine antiporter
b1606	0.126349	0.485993	0.566105	251.742	275.218	UP	No	folM	dihydromonapterin reductase
b1607	-0.556435	0.0442548	0.0726059	104.533	70.6949	DOWN	Yes	ydgC	GlpM family protein
b1608	1.05937	7.84892e-08	3.71721e-07	145.876	303.608	UP	Yes	rstA	DNA-binding transcriptional regulator RstA
b1609	0.456351	0.010229	0.0197915	293.822	402.411	UP	Yes	rstB	sensory histidine kinase RstB
b1610	-0.157277	0.313152	0.393622	377.648	338.543	DOWN	No	tus	DNA replication terminus site-binding protein
b1611	-0.796956	5.99025e-06	2.15572e-05	3957.4	2277.59	DOWN	Yes	fumC	fumarase C
b1612	-1.3514	8.17617e-20	1.36759e-18	18590.7	7285.34	DOWN	Yes	fumA	fumarase A
b1613	-0.207611	0.110929	0.16116	4753.03	4115.86	DOWN	No	manA	mannose-6-phosphate isomerase
b1614	-0.45084	6.33854e-05	0.00019672	19512.9	14275.7	DOWN	Yes	ydgA	conserved protein YdgA
b1615	-0.750262	0.0204513	0.0367844	54.7367	32.7017	DOWN	Yes	uidC	outer membrane porin family protein
b1616	-0.761845	0.00105217	0.0025748	140.366	83.091	DOWN	Yes	uidB	glucuronide:H(+) symporter
b1617	-0.503016	0.00164092	0.00385702	501.517	353.551	DOWN	Yes	uidA	beta-glucuronidase
b1618	-0.131672	0.292834	0.371744	2180.04	1989.38	DOWN	No	uidR	DNA-binding transcriptional repressor UidR
b1619	-1.52895	9.92707e-25	2.29711e-23	4839.74	1676.73	DOWN	Yes	hdhA	7-alpha-hydroxysteroid dehydrogenase
b1620	0.195391	0.186604	0.252843	425.648	487.142	UP	No	malI	DNA-binding transcriptional repressor MalI
b1621	0.957982	1.84687e-06	7.15363e-06	731.526	1420.6	UP	Yes	malX	PTS enzyme IIBC component MalX
b1622	0.353249	0.0307931	0.0525696	794.801	1013.95	UP	Yes	malY	negative regulator of MalT activity/cystathionine beta-lyase
b1623	-0.047412	0.738724	0.790782	1761.48	1704.03	DOWN	No	add	adenosine deaminase
b1624	0.614922	8.83941e-07	3.60848e-06	1163.02	1780.19	UP	Yes	ydgJ	putative oxidoreductase YdgJ
b1625	3.169	4.16475e-39	2.08986e-37	46.2877	417.746	UP	Yes	cnu	H-NS-and StpA-binding protein
b1626	2.58817	2.17019e-54	1.73073e-52	192.805	1161.58	UP	Yes	ydgK	conserved inner membrane protein YdgK
b1627	2.34749	8.24583e-36	3.71979e-34	79.6629	404.77	UP	Yes	rsxA	SoxR [2Fe-2S] reducing system protein RsxA
b1628	1.48253	7.81569e-13	6.91888e-12	81.389	225.91	UP	Yes	rsxB	SoxR [2Fe-2S] reducing system protein RsxB
b1629	1.56455	4.30041e-25	1.03814e-23	539.136	1594.64	UP	Yes	rsxC	SoxR [2Fe-2S] reducing system protein RsxC
b1630	1.88389	4.38856e-28	1.27268e-26	189.981	700.635	UP	Yes	rsxD	SoxR [2Fe-2S] reducing system protein RsxD
b1631	1.73695	5.05872e-18	7.58129e-17	149.071	494.31	UP	Yes	rsxG	SoxR [2Fe-2S] reducing system protein RsxG
b1632	2.05214	7.69984e-28	2.21855e-26	158.154	656.621	UP	Yes	rsxE	SoxR [2Fe-2S] reducing system protein RsxE
b1633	1.44514	5.74856e-20	9.72464e-19	171.727	466.949	UP	Yes	nth	endonuclease III
b1634	1.33347	5.09915e-12	4.07384e-11	1862.5	4692.37	UP	Yes	dtpA	dipeptide/tripeptide:H(+) symporter DtpA
b1635	-1.01409	1.15632e-15	1.41483e-14	3226.83	1597.49	DOWN	Yes	gstA	glutathione S-transferase GstA
b1636	0.0436768	0.742607	0.793358	1194.01	1230.71	UP	No	pdxY	pyridoxal kinase 2
b1637	0.454977	0.00101867	0.00250242	4355.15	5969.18	UP	Yes	tyrS	tyrosine--tRNA ligase
b1638	0.729874	5.51343e-07	2.32073e-06	673.972	1119.09	UP	Yes	pdxH	pyridoxal 5-phosphate synthase
b1639	-0.483147	0.00781463	0.0155735	308.753	220.876	DOWN	Yes	mliC	inhibitor of c-type lysozyme%2C putative lipoprotein
b1640	0.436145	0.000133906	0.000390611	1645.56	2227.11	UP	Yes	anmK	anhydro-N-acetylmuramic acid kinase
b1641	-0.734207	4.63444e-11	3.24411e-10	12145.8	7301.26	DOWN	Yes	slyB	outer membrane lipoprotein SlyB
b1642	-0.255689	0.0446506	0.0730974	2769.71	2319.2	DOWN	Yes	slyA	DNA-binding transcriptional dual regulator SlyA
b1643	-0.797407	0.000209757	0.000589909	139.369	80.13	DOWN	Yes	ydhI	DUF1656 domain-containing protein YdhI
b1644	-0.157094	0.485891	0.566105	138.248	124.595	DOWN	No	ydhJ	putative membrane fusion protein YdhJ
b1645	-0.283488	0.0444862	0.072855	599.448	492.419	DOWN	Yes	ydhK	putative transporter YdhK
b1646	-0.426013	0.00345258	0.00744171	2020.01	1503.2	DOWN	Yes	sodC	superoxide dismutase (Cu-Zn)
b1647	0.460263	0.000346726	0.000940181	3351.28	4610.54	UP	Yes	ydhF	putative oxidoreductase
b1648	-0.79157	0.000194029	0.000549133	349.094	201.635	DOWN	Yes	ydhL	conserved protein YdhL
b1649	0.373829	0.0842222	0.127677	127.043	165.118	UP	No	nemR	DNA-binding transcriptional repressor NemR
b1650	-0.186654	0.143004	0.201152	1631.05	1432.76	DOWN	No	nemA	N-ethylmaleimide reductase
b1651	-0.691702	2.57496e-07	1.13634e-06	2032.16	1257.66	DOWN	Yes	gloA	glyoxalase I
b1652	0.585841	0.001605	0.00378056	369.517	554.68	UP	Yes	rnt	RNase T
b1653	0.328375	0.0061389	0.012496	1347.24	1691.26	UP	Yes	lhr	putative ATP-dependent helicase Lhr
b1654	-0.440784	0.000169145	0.000483623	3637.13	2679.74	DOWN	Yes	grxD	glutaredoxin 4
b1655	-0.154795	0.338052	0.41879	356.412	320.175	DOWN	No	mepH	peptidoglycan DD-endopeptidase MepH
b1656	-1.74596	3.7378e-43	2.06087e-41	60272.3	17969.1	DOWN	Yes	sodB	superoxide dismutase (Fe)
b1657	0.327285	0.045492	0.0743114	238.534	299.062	UP	Yes	ydhP	putative transporter YdhP
b1658	0.872495	4.58499e-08	2.25265e-07	764.194	1398.73	UP	Yes	purR	DNA-binding transcriptional repressor PurR
b1659	-0.19034	0.35132	0.432587	265.809	232.007	DOWN	No	ydhB	putative LysR family DNA-binding transcriptional regulator YdhB
b1660	0.0524861	0.788839	0.833441	154.821	160.848	UP	No	ydhC	putative transporter YdhC
b1661	0.660884	2.20599e-09	1.28953e-08	6851.98	10833.6	UP	Yes	cfa	cyclopropane fatty acyl phospholipid synthase
b1662	-0.170324	0.234684	0.307809	1160.69	1030.71	DOWN	No	ribC	riboflavin synthase
b1663	0.454839	0.00041979	0.00111861	992.237	1359.21	UP	Yes	mdtK	multidrug efflux pump MdtK
b1664	-0.160676	0.178397	0.242903	4893.21	4376.44	DOWN	No	ydhQ	adhesin-like autotransporter YdhQ
b1667	-1.56376	5.40056e-37	2.51239e-35	1782.09	602.579	DOWN	Yes	ydhR	putative monooxygenase YdhR
b1668	-0.0361097	0.790905	0.835031	1495.08	1457.65	DOWN	No	ydhS	FAD/NAD(P) binding domain-containing protein YdhS
b1669	0.557595	0.00553756	0.0113705	285.104	419.837	UP	Yes	ydhT	conserved protein YdhT
b1670	0.503603	0.0334915	0.056807	389.905	552.6	UP	Yes	ydhU	putative cytochrome YdhU
b1671	1.04435	4.56876e-07	1.94325e-06	838.242	1729.5	UP	Yes	ydhX	putative 4Fe-4S ferredoxin-type protein
b1672	0.811696	7.98573e-05	0.000242945	783.203	1374	UP	Yes	ydhW	protein YdhW
b1673	0.952072	9.26435e-07	3.76132e-06	5813.22	11246.2	UP	Yes	ydhV	putative oxidoreductase
b1674	0.665117	0.00165043	0.00387326	2111.88	3349.71	UP	Yes	ydhY	putative 4Fe-4S ferredoxin-type protein
b1675	-1.28812	4.26241e-11	2.99535e-10	428.318	174.966	DOWN	Yes	fumD	fumarase D
b1676	0.117651	0.385459	0.467027	13630.5	14788.4	UP	No	pykF	pyruvate kinase I
b1677	-0.170127	0.294571	0.373525	730668	649392	DOWN	No	lpp	murein lipoprotein
b1678	-0.69887	1.79788e-06	6.97598e-06	9366.31	5769.39	DOWN	Yes	ldtE	L%2CD-transpeptidase LdtE
b1679	1.05457	1.84597e-14	2.02061e-13	1154.63	2398.33	UP	Yes	sufE	sulfur acceptor for SufS cysteine desulfurase
b1680	1.31284	2.68276e-22	5.49597e-21	4575.85	11367.3	UP	Yes	sufS	L-cysteine desulfurase
b1681	1.45597	8.02775e-28	2.29589e-26	6045.05	16582.6	UP	Yes	sufD	Fe-S cluster scaffold complex subunit SufD
b1682	1.52069	5.10265e-27	1.35646e-25	2878.72	8258.22	UP	Yes	sufC	Fe-S cluster scaffold complex subunit SufC
b1683	1.58363	5.66117e-29	1.83209e-27	6920.04	20739.8	UP	Yes	sufB	Fe-S cluster scaffold complex subunit SufB
b1684	1.38923	3.25829e-16	4.13395e-15	2283.46	5981.34	UP	Yes	sufA	iron-sulfur cluster insertion protein SufA
b1685	0.441361	0.0182405	0.0331702	279.44	380.496	UP	Yes	ydiH	protein YdiH
b1686	-0.283438	0.215243	0.285924	391.017	320.591	DOWN	No	menI	1%2C4-dihydroxy-2-naphthoyl-CoA hydrolase
b1687	0.222573	0.0462336	0.075378	3074.76	3587.39	UP	Yes	ydiJ	putative FAD-linked oxidoreductase
b1688	0.120423	0.368404	0.450518	1058.51	1149.97	UP	No	ydiK	putative transporter YdiK
b1689	-1.43285	0.00107064	0.00261426	33.9301	12.6118	DOWN	Yes	ydiL	DUF1870 domain-containing protein YdiL
b1690	-1.18315	0.0060121	0.0122603	48.3839	21.4003	DOWN	Yes	ydiM	putative exporter YdiM
b1691	-1.25958	0.000935523	0.00231856	44.3241	18.5966	DOWN	Yes	ydiN	putative transporter YdiN
b1692	-0.797189	0.0317561	0.0540896	49.4288	28.3956	DOWN	Yes	ydiB	shikimate dehydrogenase/quinate dehydrogenase
b1693	-0.18763	0.237209	0.310758	348.222	305.721	DOWN	No	aroD	3-dehydroquinate dehydratase
b1694	-1.8097	4.63829e-06	1.68823e-05	55.5855	15.8901	DOWN	Yes	ydiF	putative acetate-CoA transferase
b1695	-1.06403	0.018037	0.0328655	49.1613	23.7657	DOWN	Yes	ydiO	putative acyl-CoA dehydrogenase
b1696	-0.318996	0.144947	0.203436	132.413	106.548	DOWN	No	ydiP	putative DNA-binding transcriptional regulator YdiP
b1697	-0.848382	0.00700954	0.0140821	67.4274	37.7492	DOWN	Yes	ydiQ	putative electron transfer flavoprotein subunit YdiQ
b1698	-0.668076	0.0122549	0.0232796	89.2703	56.2129	DOWN	Yes	ydiR	putative electron transfer flavoprotein subunit YdiR
b1699	-0.321558	0.272231	0.348963	90.8179	73.0847	DOWN	No	ydiS	putative oxidoreductase with FAD/NAD(P)-binding domain
b1700	-1.05078	0.229425	0.301801	9.31125	4.55649	DOWN	No	ydiT	putative 4Fe-4S ferredoxin-type protein
b1701	-0.683452	0.00795079	0.0158025	111.51	69.9041	DOWN	Yes	fadK	short chain acyl-CoA synthetase
b1702	-0.28727	0.0258918	0.0451866	14556.7	11928.1	DOWN	Yes	ppsA	phosphoenolpyruvate synthetase
b1703	0.0787776	0.536105	0.613307	1118.71	1181.09	UP	No	ppsR	posphoenolpyruvate synthetase regulatory protein
b1704	0.298365	0.0559617	0.0890681	361.842	445.138	UP	No	aroH	3-deoxy-7-phosphoheptulonate synthase%2C Trp-sensitive
b1705	-0.289846	0.240393	0.31456	98.4503	80.2073	DOWN	No	ydiE	PF10636 family protein YdiE
b1706	0.0325225	0.801216	0.843723	1702.8	1740.74	UP	No	ydiU	UPF0061 family protein YdiU
b1707	-0.610205	1.86419e-05	6.29288e-05	1177.66	770.912	DOWN	Yes	ydiV	anti-FlhDC factor
b1708	0.108552	0.472127	0.552403	527.673	568.304	UP	No	nlpC	NlpC/P60 family lipoprotein NlpC
b1709	-0.113438	0.413328	0.495816	801.067	739.665	DOWN	No	btuD	vitamin B12 ABC transporter ATP binding subunit
b1710	-0.0891	0.506538	0.586132	1256.29	1180.13	DOWN	No	btuE	thioredoxin/glutathione peroxidase
b1711	0.178759	0.22173	0.292972	488.098	552.759	UP	No	btuC	vitamin B12 ABC transporter membrane subunit
b1712	-0.211098	0.107562	0.156933	5628.19	4861.6	DOWN	No	ihfA	integration host factor subunit alpha
b1713	0.915345	1.85723e-08	9.72379e-08	8978.35	16932.5	UP	Yes	pheT	phenylalanine--tRNA ligase subunit beta
b1714	0.930464	2.21985e-07	9.86451e-07	1985.5	3783.42	UP	Yes	pheS	phenylalanine--tRNA ligase subunit alpha
b1715	0.0272536	0.921034	0.940874	60.2588	61.0708	UP	No	pheM	pheST-ihfA operon leader peptide
b1716	-0.173626	0.241188	0.315508	16268.1	14423.6	DOWN	No	rplT	50S ribosomal subunit protein L20
b1717	-0.0655337	0.665919	0.727671	9721.72	9290.41	DOWN	No	rpmI	50S ribosomal subunit protein L35
b1718	-0.0245601	0.844707	0.880799	29404	28907	DOWN	No	infC	translation initiation factor IF-3
b1719	-0.0589627	0.595643	0.668336	55032.6	52828.1	DOWN	No	thrS	threonine--tRNA ligase
b1722	-0.133192	0.585644	0.659214	111.319	101.095	DOWN	No	ydiY	acid-inducible putative outer membrane protein YdiY
b1723	-0.542861	5.90966e-05	0.000184692	3870.43	2656.05	DOWN	Yes	pfkB	6-phosphofructokinase II
b1724	-0.135195	0.257527	0.333735	1092.11	994.15	DOWN	No	ydiZ	protein YdiZ
b1725	0.189843	0.133493	0.189384	15157.4	17288.5	UP	No	yniA	putative kinase YniA
b1726	-0.485797	0.000321675	0.000878118	866.499	618.164	DOWN	Yes	yniB	uncharacterized protein YniB
b1727	0.158119	0.359268	0.440552	400.498	447.266	UP	No	hxpB	hexitol phosphatase B
b1728	0.86835	5.56518e-05	0.00017466	93.2188	169.213	UP	Yes	ydjM	putative inner membrane protein regulated by LexA
b1729	-0.120124	0.432391	0.513716	1942.89	1787.62	DOWN	No	tcyP	cystine/sulfocysteine:cation symporter
b1730	-2.63544	3.94942e-07	1.6976e-06	42.2514	6.74246	DOWN	Yes	ydjO	protein YdjO
b1731	-0.300896	0.336139	0.41723	51.5446	42.1253	DOWN	No	cedA	cell division modulator
b1732	0.347555	0.0556629	0.0886872	3676.84	4677.56	UP	No	katE	catalase II
b1733	0.152123	0.362732	0.444374	283.03	313.801	UP	No	chbG	chitin disaccharide deacetylase
b1734	-0.0438565	0.836448	0.874228	132.231	128.513	DOWN	No	chbF	monoacetylchitobiose-6-phosphate hydrolase
b1735	0.044732	0.821855	0.862002	177.717	183.847	UP	No	chbR	DNA-binding transcriptional dual regulator ChbR
b1736	0.277394	0.246247	0.321185	90.0497	109.641	UP	No	chbA	N%2CN'-diacetylchitobiose-specific PTS enzyme IIA component
b1737	-0.696087	3.54685e-06	1.31892e-05	693.451	427.892	DOWN	Yes	chbC	N%2CN'-diacetylchitobiose-specific PTS enzyme IIC component
b1738	-0.324009	0.0289482	0.0498008	853.699	682.272	DOWN	Yes	chbB	N%2CN'-diacetylchitobiose-specific PTS enzyme IIB component
b1739	-0.615817	0.000785645	0.00197561	12376.8	8075.99	DOWN	Yes	osmE	osmotically-inducible lipoprotein OsmE
b1740	0.00311759	0.981588	0.986447	2764.86	2770.63	UP	No	nadE	NAD synthetase%2C NH3-dependent
b1741	-0.701777	0.00029327	0.000805997	385.43	236.685	DOWN	Yes	cho	endonuclease of nucleotide excision repair
b1742	0.337366	0.267217	0.34362	41.3607	52.2712	UP	No	ves	HutD family protein Ves
b1743	-2.17387	1.53098e-33	6.39004e-32	3710.19	821.956	DOWN	Yes	spy	ATP-independent periplasmic chaperone
b1744	-1.10652	2.3931e-05	7.94616e-05	149.749	69.7903	DOWN	Yes	astE	succinylglutamate desuccinylase
b1745	-1.06956	1.49097e-06	5.89785e-06	393.36	187.489	DOWN	Yes	astB	N-succinylarginine dihydrolase
b1746	-1.37674	2.90708e-09	1.65811e-08	486.731	187.422	DOWN	Yes	astD	aldehyde dehydrogenase
b1747	-1.07916	3.79662e-08	1.87979e-07	458.556	217.242	DOWN	Yes	astA	arginine N-succinyltransferase
b1748	-0.745654	7.19076e-06	2.56296e-05	749.701	447.16	DOWN	Yes	astC	succinylornithine transaminase
b1749	-0.0763459	0.583107	0.657185	690.092	653.809	DOWN	No	xthA	exodeoxyribonuclease III
b1750	1.34694	1.82728e-07	8.29333e-07	176.789	450.489	UP	Yes	ydjX	DedA family protein YdjX
b1751	2.02931	1.37714e-23	2.98378e-22	585.984	2391.65	UP	Yes	ydjY	4Fe-4S ferredoxin-type domain-containing protein YdjY
b1752	2.18843	9.16001e-21	1.63635e-19	506.603	2308.28	UP	Yes	ydjZ	DedA family protein YdjZ
b1753	1.91966	4.69909e-25	1.12225e-23	274.621	1039.6	UP	Yes	ynjA	AhpD-like domain-containing protein YnjA
b1754	1.93956	5.56236e-25	1.32136e-23	568.313	2180.97	UP	Yes	ynjB	putative ABC transporter periplasmic binding protein YnjB
b1755	1.4734	2.20675e-14	2.35774e-13	274.611	764.455	UP	Yes	ynjC	putative ABC transporter membrane subunit YnjC
b1756	1.24873	3.60107e-10	2.28443e-09	169.781	402.19	UP	Yes	ynjD	putative ABC transporter ATP-binding protein YnjD
b1757	2.0181	2.62876e-06	1.00086e-05	3129.27	12675.3	UP	Yes	ynjE	molybdopterin synthase sulfurtransferase
b1758	0.0612649	0.77952	0.825156	171.402	178.114	UP	No	ynjF	putative phosphatidyl transferase%2C inner membrane protein
b1759	-0.148137	0.678799	0.739034	37.0656	33.5082	DOWN	No	nudG	5-hydroxy-CTP diphosphatase
b1760	0.0850426	0.777239	0.822937	56.2727	60.0583	UP	No	ynjH	DUF1496 domain-containing protein YnjH
b1761	-0.216935	0.093661	0.139198	1746.92	1502.38	DOWN	No	gdhA	glutamate dehydrogenase
b1762	-1.42524	5.77551e-08	2.79452e-07	129.135	47.9844	DOWN	Yes	ynjI	DUF1266 domain-containing protein YnjI
b1763	-0.0161214	0.888131	0.914337	4895.85	4840.69	DOWN	No	topB	DNA topoisomerase III
b1764	-0.235281	0.0726	0.111942	8681.14	7373.91	DOWN	No	selD	selenide%2C water dikinase
b1765	-1.02026	2.08966e-12	1.74765e-11	4521.83	2228.92	DOWN	Yes	ydjA	putative oxidoreductase
b1766	-0.210581	0.101495	0.148957	1957.49	1690.63	DOWN	No	sppA	protease IV%2C a signal peptide peptidase
b1767	0.860999	1.86151e-07	8.4401e-07	445.438	808.629	UP	Yes	ansA	L-asparaginase 1
b1768	0.185155	0.205358	0.274261	443.964	504.029	UP	No	pncA	nicotinamidase
b1769	-0.672049	0.0551063	0.0880203	62.2979	39.3451	DOWN	No	ydjE	putative transporter YdjE
b1770	-1.61747	1.73684e-16	2.25486e-15	576.77	187.749	DOWN	Yes	ydjF	putative DNA-binding transcriptional regulator YdjF
b1771	-1.36735	1.12124e-08	6.04037e-08	165.478	64.305	DOWN	Yes	ydjG	NADH-dependent methylglyoxal reductase
b1772	-1.37321	5.94169e-07	2.47996e-06	105.219	40.3725	DOWN	Yes	ydjH	putative sugar kinase YdjH
b1773	-1.74339	7.67177e-10	4.7193e-09	114.377	34.2192	DOWN	Yes	ydjI	putative aldolase YdjI
b1774	-1.45489	1.91525e-06	7.38646e-06	94.3633	34.5276	DOWN	Yes	ydjJ	putative zinc-binding dehydrogenase YdjJ
b1775	-0.314708	0.215577	0.286216	87.6777	70.5896	DOWN	No	ydjK	putative transporter YdjK
b1776	-0.375423	0.0837568	0.127144	139.412	107.558	DOWN	No	ydjL	putative zinc-binding dehydrogenase YdjL
b1777	-2.08535	6.3074e-25	1.48257e-23	2042.73	481.029	DOWN	Yes	yeaC	conserved protein YeaC
b1778	-1.48541	2.74962e-17	3.8018e-16	6228.48	2224.19	DOWN	Yes	msrB	methionine sulfoxide reductase B
b1779	-0.568196	2.08685e-07	9.37615e-07	149493	100827	DOWN	Yes	gapA	glyceraldehyde-3-phosphate dehydrogenase A
b1780	-0.573648	4.96751e-05	0.000157675	2808.59	1886.83	DOWN	Yes	yeaD	putative aldose 1-epimerase YeaD
b1781	0.165799	0.241887	0.316238	1108.59	1242.92	UP	No	yeaE	methylglyoxal reductase YeaE
b1782	0.115785	0.3929	0.474626	2919.95	3163.37	UP	No	mipA	scaffolding protein that interacts with murein polymerase and murein hydrolase
b1783	-0.152224	0.329099	0.410088	32767.4	29485.6	DOWN	No	yeaG	protein kinase YeaG
b1784	-0.455663	0.00770132	0.0153545	6213.95	4530.52	DOWN	Yes	yeaH	DUF444 domain-containing protein YeaH
b1785	-1.57073	2.1658e-08	1.12548e-07	135.771	46.0511	DOWN	Yes	cdgI	putative c-di-GMP binding protein CdgI
b1786	0.0548276	0.785356	0.830346	166.713	173.859	UP	No	dgcJ	putative diguanylate cyclase DgcJ
b1787	-0.436872	0.00336583	0.00729345	625.79	462.025	DOWN	Yes	yeaK	mischarged aminoacyl-tRNA deacylase
b1788	-0.064653	0.880551	0.908703	24.808	23.8349	DOWN	No	yoaI	protein YoaI
b1789	0.581942	0.0171878	0.0314721	120.055	179.269	UP	Yes	yeaL	conserved inner membrane protein YeaL
b1790	-0.0283045	0.881023	0.908905	162.34	159.461	DOWN	No	nimR	DNA-binding transcriptional repressor NimR
b1791	0.314428	0.156224	0.217012	150.255	187.534	UP	No	nimT	2-nitroimidazole exporter
b1792	-0.558865	0.000665207	0.00170835	1081.84	734.131	DOWN	Yes	yeaO	conserved protein YeaO
b1793	-0.381198	0.0437134	0.0718528	244.901	187.45	DOWN	Yes	yoaF	DUF333 domain-containing lipoprotein YoaF
b1794	0.0603686	0.707593	0.764789	720.551	751.706	UP	No	dgcP	diguanylate cyclase DgcP
b1795	-1.32148	7.632e-11	5.26808e-10	7035.28	2814.26	DOWN	Yes	yeaQ	PF04226 family protein YeaQ
b1796	-0.76794	0.0466158	0.0758973	42.2608	25.0461	DOWN	Yes	yoaG	DUF1869 domain-containing protein YoaG
b1797	0.696451	0.10269	0.150513	26.1644	43.0664	UP	No	yeaR	DUF1971 domain-containing protein YeaR
b1798	-0.500145	0.00987308	0.0192127	177.774	125.562	DOWN	Yes	leuE	leucine exporter
b1799	0.203562	0.134756	0.191054	1387.63	1598.54	UP	No	dmlR	DNA-binding transcriptional regulator DmlR
b1800	-0.0671941	0.703478	0.761263	448.211	427.219	DOWN	No	dmlA	D-malate/3-isopropylmalate dehydrogenase (decarboxylating)
b1801	-0.475005	0.0782146	0.119544	82.0403	58.9579	DOWN	No	yeaV	putative transporter YeaV
b1802	-0.469174	0.0596124	0.0940739	115.294	83.7545	DOWN	No	yeaW	carnitine monooxygenase subunit YeaW
b1803	-0.397269	0.109435	0.159302	88.2144	67.0109	DOWN	No	yeaX	carnitine monooxygenase subunit YeaX
b1804	1.05377	1.28581e-09	7.69761e-09	548.569	1138.69	UP	Yes	rnd	RNase D
b1805	-0.229924	0.0915139	0.136644	1435.69	1223.57	DOWN	No	fadD	fatty acyl-CoA synthetase
b1806	-0.978123	1.95677e-14	2.1211e-13	2394.71	1215.36	DOWN	Yes	yeaY	Slp family lipoprotein YeaY
b1807	0.636527	0.000669516	0.00171744	312.869	486.691	UP	Yes	tsaB	N(6)-L-threonylcarbamoyladenine synthase%2C TsaB subunit
b1808	0.826321	9.88768e-09	5.35253e-08	659.725	1168.26	UP	Yes	yoaA	putative 5' to 3' DNA helicase implicated in DNA repair
b1809	-0.458284	0.000746135	0.00188795	1310.93	953.543	DOWN	Yes	yoaB	RutC family protein YoaB
b1810	-0.587399	0.000395262	0.00105766	445.479	296.766	DOWN	Yes	yoaC	DUF1889 domain-containing protein YoaC
b1811	-0.691024	0.00706407	0.0141853	94.3571	58.2264	DOWN	Yes	yoaH	UFP0181 family protein YoaH
b1812	0.405462	0.0306979	0.0524472	267.295	354.964	UP	Yes	pabB	aminodeoxychorismate synthase subunit 1
b1813	0.680581	1.74562e-06	6.78497e-06	431.596	691.445	UP	Yes	nudL	putative NUDIX hydrolase with low 3-phosphohydroxypyruvate phosphatase activity
b1814	-0.00177742	0.987381	0.990263	6165.1	6157.34	DOWN	No	sdaA	L-serine deaminase I
b1815	0.00607679	0.975828	0.982428	194.186	195.94	UP	No	pdeD	putative c-di-GMP phosphodiesterase PdeD
b1816	-2.21218	3.60468e-43	2.01231e-41	3694.22	796.778	DOWN	Yes	yoaE	putative inner membrane protein
b1817	0.247158	0.0346025	0.0583811	21037.9	24968.6	UP	Yes	manX	mannose-specific PTS enzyme IIAB component
b1818	0.0567294	0.665253	0.7273	18894.8	19652.5	UP	No	manY	mannose-specific PTS enzyme IIC component
b1819	-0.16828	0.140343	0.198032	22156.9	19716.9	DOWN	No	manZ	mannose-specific PTS enzyme IID component
b1820	-0.252399	0.225572	0.297608	293.105	246.301	DOWN	No	yobD	conserved inner membrane protein YobD
b1821	1.42499	1.19785e-06	4.79354e-06	44.8189	121.862	UP	Yes	mntP	Mn(2(+)) exporter
b1822	0.706018	5.86012e-05	0.000183272	353.723	576.391	UP	Yes	rlmA	23S rRNA m(1)G745 methyltransferase
b1823	-0.0502417	0.762797	0.81073	39894.4	38529	DOWN	No	cspC	stress protein%2C member of the CspA family
b1824	-0.265336	0.0555302	0.0885706	14324.5	11917.7	DOWN	No	yobF	DUF2527 domain-containing protein YobF
b1825	0.247272	0.111809	0.162281	851.461	1010.69	UP	No	yebO	uncharacterized protein YebO
b1826	0.861468	0.000148158	0.00042938	150.994	275.606	UP	Yes	mgrB	PhoQ kinase inhibitor
b1827	-0.080216	0.508753	0.588015	1798.16	1701.24	DOWN	No	kdgR	DNA-binding transcriptional repressor KdgR
b1828	0.44608	0.0550084	0.0878953	122.91	168.379	UP	No	yebQ	putative transporter YebQ
b1829	-0.76822	2.68655e-09	1.5402e-08	4894.17	2872.83	DOWN	Yes	htpX	zinc dependent endoprotease
b1830	0.481697	0.00130094	0.00312031	5793.73	8089.2	UP	Yes	prc	tail-specific protease
b1831	0.786402	3.55888e-07	1.53862e-06	2935.76	5063.27	UP	Yes	proQ	RNA chaperone ProQ
b1832	-0.174951	0.175388	0.239316	1430.26	1266.08	DOWN	No	msrC	free methionine-(R)-sulfoxide reductase
b1833	-0.0253602	0.858419	0.891144	743.325	730.673	DOWN	No	yebS	intermembrane transport protein YebS
b1834	0.695222	4.77609e-09	2.67294e-08	1722.49	2787.64	UP	Yes	yebT	intermembrane transport protein YebT
b1835	0.640839	0.000846514	0.00211203	324.668	506.746	UP	Yes	rsmF	16S rRNA m(5)C1407 methyltransferase
b1836	-0.0335736	0.792535	0.835962	2808.77	2744.17	DOWN	No	yebV	protein YebV
b1837	0.0804029	0.707304	0.764662	112.993	119.228	UP	No	yebW	protein YebW
b1838	0.698815	0.000394174	0.00105539	156.217	253.024	UP	Yes	pphA	phosphoprotein phosphatase 1
b1839	-0.624628	2.03095e-05	6.81973e-05	563.176	364.875	DOWN	Yes	yebY	DUF2511 domain-containing protein YebY
b1840	-0.339622	0.0173193	0.0316741	1299.51	1026.25	DOWN	Yes	yebZ	putative inner membrane protein
b1841	-0.0458018	0.731803	0.784501	1503.69	1456.2	DOWN	No	yobA	CopC domain-containing protein
b1842	0.773997	0.000122454	0.00035908	130.739	223.743	UP	Yes	holE	DNA polymerase III subunit theta
b1843	0.0591814	0.670573	0.731504	756.066	786.728	UP	No	yobB	putative carbon-nitrogen hydrolase family protein YobB
b1844	0.299525	0.0484083	0.0784723	427.487	526.578	UP	Yes	exoX	exonuclease X
b1845	0.359976	0.00159853	0.00376731	1432.91	1838.93	UP	Yes	ptrB	oligopeptidase B
b1846	-0.635035	2.47945e-06	9.46429e-06	1727.46	1111.85	DOWN	Yes	yebE	conserved inner membrane protein YebE
b1847	-0.638812	6.48777e-07	2.69529e-06	2145.65	1377.19	DOWN	Yes	yebF	secreted protein YebF
b1848	0.609423	1.08583e-07	5.0461e-07	1602.46	2444.25	UP	Yes	yebG	DNA damage-inducible protein YebG
b1849	-0.0200412	0.921071	0.940874	214.603	211.882	DOWN	No	purT	phosphoribosylglycinamide formyltransferase 2
b1850	-0.153296	0.289458	0.367981	3079.92	2768.71	DOWN	No	eda	KHG/KDPG aldolase
b1851	0.445663	0.000626995	0.00162328	1157.45	1576.34	UP	Yes	edd	phosphogluconate dehydratase
b1852	0.705926	4.88759e-08	2.3908e-07	8379.07	13667.2	UP	Yes	zwf	NADP(+)-dependent glucose-6-phosphate dehydrogenase
b1853	-0.392889	0.00390743	0.00831773	3467.43	2641.03	DOWN	Yes	yebK	DNA-binding transcriptional repressor YebK
b1854	0.0936836	0.453835	0.534218	31767	33898	UP	No	pykA	pyruvate kinase II
b1855	0.891169	1.29017e-12	1.10593e-11	583.564	1082.29	UP	Yes	lpxM	myristoyl-acyl carrier protein-dependent acyltransferase
b1856	0.690425	6.70299e-07	2.77438e-06	1649.53	2661.94	UP	Yes	mepM	peptidoglycan DD-endopeptidase MepM
b1857	-0.542319	3.64172e-05	0.000117514	1621.9	1113.73	DOWN	Yes	znuA	Zn(2(+)) ABC transporter periplasmic binding protein
b1858	-0.547136	6.81392e-05	0.000209869	642.452	439.623	DOWN	Yes	znuC	Zn(2(+)) ABC transporter ATP binding subunit
b1859	-0.212709	0.180223	0.245164	320.824	276.371	DOWN	No	znuB	Zn(2(+)) ABC transporter membrane subunit
b1860	0.682671	2.05963e-07	9.27095e-07	1114.77	1787.7	UP	Yes	ruvB	Holliday junction branch migration complex subunit RuvB
b1861	0.713433	5.25673e-08	2.55458e-07	800.705	1313.04	UP	Yes	ruvA	Holliday junction branch migration complex subunit RuvA
b1862	-1.586	0.0111733	0.0213979	17.626	5.95852	DOWN	Yes	yebB	putative papain-like amidase YebB
b1863	0.19253	0.243805	0.318466	1350.75	1543.71	UP	No	ruvC	crossover junction endodeoxyribonuclease RuvC
b1864	0.282667	0.0518133	0.0833568	3912.46	4758.5	UP	No	yebC	putative transcriptional regulator YebC
b1865	0.861087	7.31461e-08	3.47892e-07	1547.63	2811.03	UP	Yes	nudB	dihydroneopterin triphosphate diphosphatase
b1866	1.05995	9.81657e-13	8.52934e-12	9544.25	19897.4	UP	Yes	aspS	aspartate--tRNA ligase
b1867	0.407348	0.00624558	0.0126785	470.659	623.264	UP	Yes	yecD	putative hydrolase
b1868	4.2336e-05	0.999846	0.999846	226.85	227.621	UP	No	yecE	DUF72 domain-containing protein YecE
b1869	-0.00538652	0.975026	0.982063	466.382	464.482	DOWN	No	yecN	putative inner membrane protein
b1870	0.907441	9.56226e-07	3.87523e-06	254.705	477.361	UP	Yes	cmoA	carboxy-S-adenosyl-L-methionine synthase
b1871	0.232029	0.113391	0.164253	663.753	779.51	UP	No	cmoB	tRNA U34 carboxymethyltransferase
b1872	-0.322993	0.0290306	0.0499233	555.684	444.436	DOWN	Yes	torZ	trimethylamine N-oxide reductase 2
b1873	-0.102858	0.762858	0.81073	60.1746	56.4522	DOWN	No	torY	cytochrome c quinol dehydrogenase TorY
b1874	-0.420854	0.00375047	0.00801416	731.882	545.961	DOWN	Yes	cutC	protein CutC
b1875	0.579583	0.0029472	0.00648065	195.767	293.488	UP	Yes	yecM	putative metal-binding enzyme YecM
b1876	0.698141	2.06404e-05	6.91005e-05	1368.87	2219.9	UP	Yes	argS	arginine--tRNA ligase
b1877	-1.47575	9.11181e-05	0.000274029	56.1558	20.3891	DOWN	Yes	yecT	protein YecT
b1878	-1.75318	0.00114962	0.00278992	24.9723	7.42013	DOWN	Yes	flhE	flagellar protein
b1879	-1.06916	1.18695e-09	7.16338e-09	360.353	171.686	DOWN	Yes	flhA	flagellar biosynthesis protein FlhA
b1880	-1.49812	1.77101e-07	8.0543e-07	100.984	35.8717	DOWN	Yes	flhB	flagellar biosynthesis protein FlhB
b1881	-0.491556	0.0901634	0.135169	98.0035	69.9702	DOWN	No	cheZ	chemotaxis protein CheZ
b1882	-0.469244	0.299358	0.378949	37.1891	26.9436	DOWN	No	cheY	chemotaxis protein CheY
b1883	-1.27311	0.000744479	0.0018859	52.8887	22.0771	DOWN	Yes	cheB	protein-glutamate methylesterase/protein glutamine deamidase
b1884	-1.25377	0.00259726	0.00580549	45.4496	19.2014	DOWN	Yes	cheR	chemotaxis protein methyltransferase
b1885	-0.915108	0.00444177	0.00932625	93.6212	49.9619	DOWN	Yes	tap	methyl-accepting chemotaxis protein Tap
b1886	-1.7165	2.08916e-12	1.74765e-11	179.506	54.6305	DOWN	Yes	tar	methyl-accepting chemotaxis protein Tar
b1887	-0.766829	0.0156104	0.0289039	54.6717	32.0736	DOWN	Yes	cheW	chemotaxis protein CheW
b1888	-1.05417	2.75967e-06	1.04713e-05	146.932	70.7624	DOWN	Yes	cheA	chemotaxis protein CheA
b1889	-0.559755	0.113053	0.163874	54.394	37.2311	DOWN	No	motB	motility protein B
b1890	-1.05889	0.00600229	0.0122459	62.2218	29.8737	DOWN	Yes	motA	motility protein A
b1891	-0.0335953	0.876445	0.905437	237.668	232.315	DOWN	No	flhC	DNA-binding transcriptional dual regulator FlhC
b1892	-0.106554	0.637561	0.704789	277.185	257.571	DOWN	No	flhD	DNA-binding transcriptional dual regulator FlhD
b1893	-4.34704	0.00437612	0.00920139	7.0076	0.345915	DOWN	Yes	insB-5	IS1 protein InsB
b1895	0.450616	0.000191177	0.000542579	1127.34	1540.14	UP	Yes	uspC	universal stress protein C
b1896	0.151164	0.204874	0.273778	3131.78	3476.79	UP	No	otsA	trehalose-6-phosphate synthase
b1897	0.820049	3.51598e-11	2.50436e-10	1090.99	1925.56	UP	Yes	otsB	trehalose-6-phosphate phosphatase
b1900	-0.156745	0.382557	0.464267	478.681	429.899	DOWN	No	araG	arabinose ABC transporter ATP binding subunit
b1901	0.0752261	0.648406	0.714479	477.212	502.55	UP	No	araF	arabinose ABC transporter periplasmic binding protein
b1902	-0.382004	0.00068716	0.00175664	3821.59	2932.56	DOWN	Yes	ftnB	putative ferritin-like protein
b1904	-0.965073	0.000786533	0.00197674	81.9675	42.244	DOWN	Yes	yecR	lipoprotein YecR
b1905	-0.68918	1.68735e-06	6.58717e-06	6588.87	4086.81	DOWN	Yes	ftnA	ferritin iron storage protein
b1906	0.0337628	0.896848	0.920975	105.851	107.863	UP	No	yecH	DUF2492 domain-containing protein YecH
b1907	0.887238	1.18079e-05	4.10065e-05	145.66	270.524	UP	Yes	tyrP	tyrosine:H(+) symporter
b1908	-0.000232245	0.99881	0.999233	2623.35	2622.12	DOWN	No	yecA	UPF0149 family protein YecA
b1912	0.237112	0.0462056	0.0753668	1735.91	2045.11	UP	Yes	pgsA	phosphatidylglycerophosphate synthase
b1913	0.362218	0.00297527	0.0065263	2831.82	3638.7	UP	Yes	uvrC	excision nuclease subunit C
b1914	0.0983636	0.435745	0.51671	1302.83	1393.93	UP	No	uvrY	DNA-binding transcriptional activator UvrY
b1915	0.623089	0.112438	0.163141	23.7269	36.9773	UP	No	yecF	DUF2594 domain-containing protein YecF
b1916	0.0937777	0.657077	0.721277	150.835	161.118	UP	No	sdiA	DNA-binding transcriptional dual regulator SdiA
b1917	1.13138	1.00643e-21	1.96276e-20	795.116	1741.1	UP	Yes	tcyN	cystine ABC transporter ATP binding subunit
b1918	1.66213	2.95192e-32	1.15643e-30	684.333	2166.71	UP	Yes	tcyL	cystine ABC transporter membrane subunit
b1919	1.92325	6.05235e-51	4.58132e-49	1484.98	5627.46	UP	Yes	dcyD	D-cysteine desulfhydrase
b1920	-1.18183	2.6387e-15	3.11757e-14	6090.08	2683.79	DOWN	Yes	tcyJ	cystine ABC transporter periplasmic binding protein
b1921	-1.15757	5.01605e-06	1.81832e-05	121.823	54.8742	DOWN	Yes	fliZ	DNA-binding transcriptional regulator FliZ
b1922	-2.61853	1.65307e-30	5.81306e-29	276.269	45.0398	DOWN	Yes	fliA	RNA polymerase%2C sigma 28 (sigma F) factor
b1923	-1.24759	3.98045e-25	9.71404e-24	2032.14	855.835	DOWN	Yes	fliC	flagellar filament structural protein
b1924	-0.789428	0.00781942	0.0155761	107.745	62.4731	DOWN	Yes	fliD	flagellar filament capping protein
b1925	-1.18139	0.00577579	0.0118225	36.5809	16.3194	DOWN	Yes	fliS	flagellar biosynthesis protein FliS
b1926	-1.39596	0.0132645	0.0250272	21.7881	8.25706	DOWN	Yes	fliT	flagellar biosynthesis protein FliT
b1927	-0.185099	0.104796	0.153348	3320.35	2919.99	DOWN	No	amyA	alpha-amylase
b1928	-0.411304	0.0137393	0.0257706	1128.26	847.852	DOWN	Yes	yedD	lipoprotein YedD
b1929	1.02756	3.94356e-06	1.45313e-05	2678.53	5460.32	UP	Yes	yedE	putative selenium transporter YedE
b1930	0.377074	0.0234115	0.0414247	1008.81	1309.89	UP	Yes	yedF	putative sulfurtransferase YedF
b1931	0.536844	0.0102966	0.0199068	115.103	167.436	UP	Yes	yedK	putative SOS response-associated peptidase YedK
b1932	0.772455	0.00971646	0.0189409	59.0356	101.006	UP	Yes	yedL	putative acetyltransferase YedL
b1936	-1.53827	0.0242637	0.0428138	14.9258	5.20587	DOWN	Yes	intG	putative defective phage integrase
b1937	-1.3644	0.0362501	0.0608391	17.7213	6.95954	DOWN	Yes	fliE	flagellar basal-body protein FliE
b1938	-3.01879	5.4122e-50	3.96244e-48	403.014	49.8233	DOWN	Yes	fliF	flagellar basal-body MS-ring and collar protein
b1939	-2.06454	1.04348e-18	1.65842e-17	401.889	96.206	DOWN	Yes	fliG	flagellar motor switch protein FliG
b1940	-2.67056	4.27269e-38	2.05181e-36	373.096	58.5636	DOWN	Yes	fliH	flagellar biosynthesis protein FliH
b1941	-2.47067	2.00868e-28	6.10256e-27	352.833	63.5864	DOWN	Yes	fliI	flagellum-specific ATP synthase FliI
b1942	-3.11032	3.52772e-11	2.50873e-10	69.8689	8.00448	DOWN	Yes	fliJ	flagellar biosynthesis protein FliJ
b1943	-1.94776	7.3676e-19	1.18359e-17	286.394	74.014	DOWN	Yes	fliK	flagellar hook-length control protein
b1944	-2.03686	8.71519e-19	1.39506e-17	266.249	64.9141	DOWN	Yes	fliL	flagellar protein FliL
b1945	-1.92717	2.89769e-24	6.6026e-23	367.284	96.5837	DOWN	Yes	fliM	flagellar motor switch protein FliM
b1946	-3.23557	3.03869e-26	7.62405e-25	156.045	16.6186	DOWN	Yes	fliN	flagellar motor switch protein FliN
b1947	-2.24407	1.46058e-09	8.67416e-09	64.463	13.6942	DOWN	Yes	fliO	flagellar biosynthesis protein FliO
b1948	-2.50581	1.06076e-12	9.16312e-12	81.3231	14.4164	DOWN	Yes	fliP	flagellar biosynthesis protein FliP
b1949	-1.34567	0.0325813	0.0554106	19.9564	7.80277	DOWN	Yes	fliQ	flagellar biosynthesis protein FliQ
b1950	-0.804389	0.0524036	0.084185	45.9663	26.4258	DOWN	No	fliR	flagellar biosynthesis protein FliR
b1951	-1.32718	0.000108256	0.000319755	80.7649	32.0456	DOWN	Yes	rcsA	DNA-binding transcriptional activator RcsA
b1952	-0.704989	0.00116553	0.00282281	144.653	88.5526	DOWN	Yes	dsrB	protein DsrB
b1953	-0.93594	3.69485e-06	1.36826e-05	1468.45	766.907	DOWN	Yes	yodD	stress-induced protein
b1955	-0.0799336	0.665456	0.727344	1476.88	1397.08	DOWN	No	yedP	putative mannosyl-3-phosphoglycerate phosphatase
b1956	0.691836	4.84757e-08	2.37382e-07	805.048	1299.77	UP	Yes	dgcQ	putative diguanylate cyclase DgcQ
b1957	0.357881	0.0488845	0.079206	369.851	472.578	UP	Yes	yodC	protein YodC
b1958	0.446845	0.00840736	0.0165625	738.119	1005.27	UP	Yes	yedI	conserved inner membrane protein YedI
b1959	-0.124474	0.493515	0.573371	232.825	212.841	DOWN	No	yedA	putative transporter YedA
b1960	0.448448	0.131774	0.18754	57.6818	78.3848	UP	No	vsr	DNA mismatch endonuclease of the very short patch (VSP) mismatch repair pathway
b1961	0.818804	4.60368e-08	2.25935e-07	611.313	1078.09	UP	Yes	dcm	DNA-cytosine methyltransferase
b1962	0.729341	3.6063e-06	1.3388e-05	318.538	527.193	UP	Yes	yedJ	putative HD superfamily phosphohydrolase YedJ
b1963	0.843798	0.0145452	0.0270549	27.7681	49.2624	UP	Yes	yedR	putative inner membrane protein
b1967	-1.60579	1.61829e-29	5.60254e-28	6220.84	2043.53	DOWN	Yes	hchA	protein/nucleic acid deglycase 1
b1968	-1.28942	3.84815e-17	5.25561e-16	534.543	218.66	DOWN	Yes	hprS	sensory histidine kinase HprS
b1969	-0.371059	0.0903014	0.135286	160.385	123.77	DOWN	No	hprR	DNA-binding transcriptional dual regulator HprR
b1970	-1.1721	4.09722e-09	2.30166e-08	231.111	102.353	DOWN	Yes	yedX	hydroxyisourate hydrolase/transthyretin-related protein
b1971	-0.27209	0.0727903	0.112174	707.445	585.388	DOWN	No	msrP	periplasmic protein-L-methionine sulfoxide reductase catalytic subunit
b1972	-0.227201	0.354949	0.436334	112.144	95.7811	DOWN	No	msrQ	periplasmic protein-L-methionine sulfoxide reductase heme binding subunit
b1973	-1.65723	6.5726e-08	3.14274e-07	118.666	37.8976	DOWN	Yes	zinT	metal-binding protein ZinT
b1974	-0.141434	0.630157	0.698333	67.5456	61.4456	DOWN	No	yodB	putative cytochrome
b1976	0.0218968	0.843766	0.880434	5956.79	6047.64	UP	No	mtfA	Mlc titration factor
b1978	0.0292113	0.809727	0.851281	917.206	936.05	UP	No	yeeJ	inverse autotransporter adhesin
b1981	0.439861	0.00208353	0.00478409	744.112	1008.48	UP	Yes	shiA	shikimate:H(+) symporter
b1982	-0.539765	1.01704e-05	3.56243e-05	4023.78	2767.27	DOWN	Yes	amn	AMP nucleosidase
b1983	-0.339436	0.0908845	0.135977	1930.08	1525.98	DOWN	No	yeeN	putative transcriptional regulator YeeN
b1985	0.101395	0.600848	0.672697	173.356	185.93	UP	No	yeeO	FMN/FAD exporter
b1987	1.50296	3.47612e-15	4.06397e-14	106.219	300.908	UP	Yes	cbl	DNA-binding transcriptional activator Cbl
b1988	0.209044	0.334237	0.415447	138.79	161.073	UP	No	nac	DNA-binding transcriptional dual regulator Nac
b1990	0.187477	0.105313	0.153954	1994.78	2271.58	UP	No	ldtA	L%2CD-transpeptidase ErfK
b1991	0.282564	0.0589589	0.0932151	569.085	691.609	UP	No	cobT	nicotinate-nucleotide--dimethylbenzimidazole phosphoribosyltransferase
b1992	0.427745	0.00897279	0.0176298	222.502	299.045	UP	Yes	cobS	cobalamin 5'-phosphate synthase
b1993	0.562176	0.00506742	0.0104919	219.461	322.587	UP	Yes	cobU	cobinamide-P guanylyltransferase/cobinamide kinase
b1994	0.533943	0.00143294	0.00340762	188.686	273.373	UP	Yes	insH-6	CP4-44 prophage%3B IS5 transposase and trans-activator
b1996	-1.72623	0.00181671	0.00422575	26.6795	7.98611	DOWN	Yes	insD-3	CP4-44 prophage%3B IS2 insertion element protein InsB
b1997	-1.22452	0.380195	0.462027	3.09634	1.33699	DOWN	No	insC-3	CP4-44 prophage%3B IS2 insertion element repressor InsA
b1999	-0.21041	0.398403	0.480234	91.1834	79.0252	DOWN	No	yeeP	CP4-44 prophage%3B putative GTP-binding protein
b2000	-0.816709	1.82216e-11	1.34065e-10	1813.68	1029.43	DOWN	Yes	flu	CP4-44 prophage%3B self recognizing antigen 43 (Ag43) autotransporter
b2001	0.0902671	0.688898	0.748569	137.324	146.345	UP	No	yeeR	CP4-44 prophage%3B inner membrane protein YeeR
b2002	0.0655031	0.849238	0.884491	34.8672	36.5239	UP	No	yeeS	CP4-44 prophage%3B RadC-like JAB domain-containing protein YeeS
b2003	-0.162747	0.725641	0.779767	25.7535	23.1955	DOWN	No	yeeT	CP4-44 prophage%3B DUF987 domain-containing protein YeeT
b2004	-0.485751	0.0884345	0.133159	64.4033	46.0062	DOWN	No	cbeA	CP4-44 prophage%3B cytoskeleton bundling-enhancing antitoxin CbeA
b2005	-0.49688	0.182844	0.248277	40.063	28.2628	DOWN	No	cbtA	CP4-44 prophage%3B cytoskeleton-binding toxin CbtA
b2006	-0.234436	0.548165	0.623721	39.64	33.6246	DOWN	No	yeeW	CP4-44 prophage%3B putative uncharacterized protein YeeW
b2007	-0.379883	0.000797427	0.00200186	3604.47	2769.62	DOWN	Yes	yeeX	DUF496 domain-containing protein YeeX
b2008	-0.0418195	0.74137	0.792664	907.716	881.465	DOWN	No	yeeA	putative transporter YeeA
b2009	-0.199572	0.133363	0.189349	3346.54	2913.83	DOWN	No	sbmC	DNA gyrase inhibitor
b2010	0.211721	0.325825	0.406916	185.121	213.32	UP	No	dacD	D-alanyl-D-alanine carboxypeptidase DacD
b2011	0.0342709	0.782062	0.827456	2074.47	2123.31	UP	No	sbcB	exodeoxyribonuclease I
b2012	-0.903557	0.000127657	0.0003736	508.147	271.87	DOWN	Yes	yeeD	putative sulfurtransferase YeeD
b2013	0.434058	0.0495445	0.080164	498.198	673.121	UP	Yes	yeeE	inner membrane protein YeeE
b2014	1.31892	3.497e-10	2.23428e-09	155.778	389.34	UP	Yes	plaP	putrescine:H(+) symporter PlaP
b2015	0.297545	0.0556921	0.0887021	615.462	756.187	UP	No	yeeY	putative DNA-binding transcriptional regulator YeeY
b2016	0.363451	0.00169449	0.00396833	3359.89	4321.55	UP	Yes	yeeZ	putative epimerase YeeZ
b2017	0.444462	0.00485242	0.0100983	366.901	499.866	UP	Yes	yefM	YefM antitoxin of the YoeB-YefM toxin-antitoxin pair and DNA binding transcriptional repressor
b2018	-1.34799	7.25612e-05	0.000222262	89.2161	34.8803	DOWN	Yes	hisL	his operon leader peptide
b2019	0.796233	2.39855e-09	1.39116e-08	1549.22	2688.69	UP	Yes	hisG	ATP phosphoribosyltransferase
b2020	0.838298	9.39522e-12	7.28456e-11	1704.36	3047.02	UP	Yes	hisD	histidinal/histidinol dehydrogenase
b2021	0.871541	1.04642e-10	7.06718e-10	1319.79	2413.65	UP	Yes	hisC	histidinol-phosphate aminotransferase
b2022	0.677372	2.14831e-07	9.59437e-07	1393.35	2226.78	UP	Yes	hisB	imidazoleglycerol-phosphate dehydratase/histidinol-phosphatase
b2023	0.452209	0.00513655	0.0106203	522.3	713.175	UP	Yes	hisH	imidazole glycerol phosphate synthase subunit HisH
b2024	0.460291	0.000620078	0.00160724	579.083	795.829	UP	Yes	hisA	1-(5-phosphoribosyl)-5-[(5-phosphoribosylamino)methylideneamino]imidazole-4-carboxamide isomerase
b2025	0.289416	0.0184797	0.03359	766.519	936.654	UP	Yes	hisF	imidazole glycerol phosphate synthase subunit HisF
b2026	0.0430303	0.763086	0.81073	786.051	808.809	UP	No	hisI	putative bifunctional phosphoribosyl-AMP cyclohydrolase/phosphoribosyl-ATP pyrophosphatase
b2027	0.0465646	0.738973	0.790859	1596.25	1648.37	UP	No	wzzB	regulator of length of O-antigen component of lipopolysaccharide chains
b2028	0.382063	0.0256585	0.0448922	320.448	417.458	UP	Yes	ugd	UDP-glucose 6-dehydrogenase
b2029	-0.000148516	0.99901	0.999233	17707.7	17705.3	DOWN	No	gnd	6-phosphogluconate dehydrogenase%2C decarboxylating
b2030	0.641562	0.000692335	0.00176684	196.111	304.581	UP	Yes	insH-7	IS5 transposase and trans-activator
b2032	-0.141805	0.234899	0.307913	4044.57	3666.01	DOWN	No	wbbK	putative lipopolysaccharide biosynthesis protein
b2033	0.916311	5.46608e-10	3.4142e-09	879.647	1658.98	UP	Yes	wbbJ	putative acyl transferase
b2034	0.479241	0.00198912	0.00459567	2183.3	3044.21	UP	Yes	wbbI	beta-1%2C6-galactofuranosyltransferase
b2035	0.212943	0.087	0.131309	2624.76	3041.5	UP	No	wbbH	putative O-antigen polymerase
b2036	-0.0662913	0.620418	0.689937	6821.96	6515.45	DOWN	No	glf	UDP-galactopyranose mutase
b2037	0.606668	2.35519e-05	7.83192e-05	1390.72	2117.74	UP	Yes	rfbX	polyisoprenol-linked O-antigen repeat unit flippase
b2038	0.877149	2.58356e-08	1.31265e-07	736.893	1352.99	UP	Yes	rfbC	dTDP-4-dehydrorhamnose 3%2C5-epimerase
b2039	1.39833	2.0457e-17	2.85503e-16	1451.74	3824.37	UP	Yes	rfbA	dTDP-glucose pyrophosphorylase
b2040	1.42365	1.59258e-14	1.75616e-13	1259.44	3377.2	UP	Yes	rfbD	dTDP-4-dehydrorhamnose reductase
b2041	1.49031	2.29833e-13	2.18856e-12	1303.61	3662.72	UP	Yes	rfbB	dTDP-glucose 4%2C6-dehydratase 1
b2042	0.113796	0.373684	0.456101	4008.99	4337.83	UP	No	galF	UTP:glucose-1-phosphate uridylyltransferase%2C low activity
b2043	-0.133956	0.562972	0.637609	125.244	114.253	DOWN	No	wcaM	putative colanic acid biosynthesis protein WcaM
b2044	0.556883	0.00441364	0.00927592	129.934	191.62	UP	Yes	wcaL	putative colanic biosynthesis glycosyl transferase
b2045	0.601905	0.0212029	0.0379376	95.952	146.619	UP	Yes	wcaK	putative colanic acid biosynthesis pyruvyl transferase
b2046	0.320698	0.217428	0.287934	69.7454	86.9576	UP	No	wzxC	M-antigen undecaprenyl disphosphate flippase
b2047	0.389212	0.174253	0.237913	61.8733	81.4017	UP	No	wcaJ	undecaprenyl-phosphate glucose phosphotransferase
b2048	0.732386	0.0145263	0.0270422	74.8848	125.634	UP	Yes	cpsG	phosphomannomutase
b2049	0.725392	0.0176763	0.0322872	64.8762	108.41	UP	Yes	cpsB	mannose-1-phosphate guanylyltransferase
b2050	-0.242372	0.356162	0.437538	74.9674	63.4377	DOWN	No	wcaI	putative colanic biosynthesis glycosyl transferase
b2051	1.1145	0.0249663	0.0438974	12.3249	27.1288	UP	Yes	gmm	GDP-mannose mannosyl hydrolase
b2052	1.17175	1.58087e-05	5.38122e-05	49.2527	111.008	UP	Yes	fcl	GDP-L-fucose synthase
b2053	1.10849	4.98033e-05	0.00015797	74.3135	160.586	UP	Yes	gmd	GDP-mannose 4%2C6-dehydratase
b2054	0.0653421	0.920417	0.940637	17.446	18.5866	UP	No	wcaF	putative acyl transferase
b2055	0.0113856	0.98209	0.98673	17.4313	17.846	UP	No	wcaE	putative colanic acid biosynthesis glycosyl transferase
b2056	0.423696	0.225797	0.297729	36.1589	48.6417	UP	No	wcaD	putative colanic acid polymerase
b2057	-0.0352532	0.913821	0.934751	52.8436	52.0228	DOWN	No	wcaC	putative colanic acid biosynthesis glycosyl transferase
b2058	0.822427	0.0572832	0.0909122	17.3666	30.3037	UP	No	wcaB	putative colanic acid biosynthesis acyl transferase
b2059	0.488837	0.212324	0.282803	33.6286	47.8891	UP	No	wcaA	putative colanic acid biosynthesis glycosyl transferase
b2060	0.248827	0.316366	0.396991	106.255	126.511	UP	No	wzc	protein-tyrosine kinase Wzc
b2061	0.31161	0.657591	0.721355	9.89818	12.5501	UP	No	wzb	protein-tyrosine phosphatase
b2062	0.0519494	0.890179	0.915829	43.3713	45.5661	UP	No	wza	outer membrane polysaccharide export protein Wza
b2063	-0.334993	0.0187465	0.034061	657.302	520.423	DOWN	Yes	yegH	inner membrane protein YegH
b2064	0.212606	0.0622306	0.0978254	2507.67	2905.04	UP	No	asmA	putative assembly protein AsmA
b2065	0.254991	0.0308347	0.0526205	3071.76	3665.64	UP	Yes	dcd	dCTP deaminase
b2066	1.20574	2.97132e-10	1.92039e-09	273.077	629.125	UP	Yes	udk	uridine/cytidine kinase
b2067	-0.514054	4.71149e-05	0.000150082	1514.55	1060.55	DOWN	Yes	dgcE	putative diguanylate cyclase DgcE
b2068	0.123011	0.418623	0.501091	514.221	559.295	UP	No	alkA	DNA-3-methyladenine glycosylase 2
b2069	0.74662	3.20343e-06	1.20324e-05	213.148	357.469	UP	Yes	yegD	HSP70 family protein YegD
b2070	-0.203464	0.271678	0.348354	237.713	206.698	DOWN	No	yegI	protein kinase YegI
b2071	-1.82968	0.00033171	0.000902752	31.4396	8.97421	DOWN	Yes	yegJ	DUF2314 domain-containing protein YegJ
b2072	-0.475948	0.239112	0.31316	33.9566	24.3657	DOWN	No	pphC	protein-serine/threonine phosphatase PphC
b2073	0.0502215	0.907961	0.929743	33.5623	35.264	UP	No	yegL	IPR002035 domain-containing protein YegL
b2074	1.34695	1.07595e-13	1.07981e-12	129.521	330.07	UP	Yes	mdtA	multidrug efflux pump membrane fusion protein MdtA
b2075	0.661638	3.12467e-06	1.1763e-05	430.944	681.014	UP	Yes	mdtB	multidrug efflux pump RND permease subunit MdtB
b2076	0.466884	0.0052526	0.0108502	355.67	492.834	UP	Yes	mdtC	multidrug efflux pump RND permease subunit MdtC
b2077	0.300617	0.148878	0.208102	137.303	169.466	UP	No	mdtD	putative multidrug efflux pump MdtD
b2078	0.218635	0.249586	0.325066	156.227	181.715	UP	No	baeS	sensory histidine kinase BaeS
b2079	0.130475	0.430928	0.512523	480.883	525.214	UP	No	baeR	DNA-binding transcriptional activator BaeR
b2080	-2.80576	9.66915e-48	6.54279e-46	1689.21	241.097	DOWN	Yes	yegP	DUF1508 domain-containing protein YegP
b2081	0.232137	0.0827839	0.125753	797.622	937.24	UP	No	yegQ	putative peptidase YegQ
b2082	-0.982183	0.0122799	0.0233171	58.1214	29.4394	DOWN	Yes	ogrK	prophage P2 late control protein OgrK
b2083	-0.409383	0.462629	0.542997	19.9613	15.0679	DOWN	No	yegZ	phage protein D
b2085	-2.31995	7.06101e-14	7.18325e-13	126.681	25.3212	DOWN	Yes	yegR	uncharacterized protein YegR
b2086	-0.0414011	0.81529	0.856323	288.92	281.372	DOWN	No	yegS	lipid kinase
b2088	-1.6161	0.0869772	0.131309	8.18048	2.67188	DOWN	No	insE-5	IS3 element protein InsE
b2089	-0.429932	0.0337556	0.0571653	290.653	214.958	DOWN	Yes	insF-5	IS3 element protein InsF
b2091	-0.106993	0.371496	0.453678	90344.1	83885.5	DOWN	No	gatD	galactitol-1-phosphate 5-dehydrogenase
b2092	0.246341	0.023019	0.0407787	285416	338559	UP	Yes	gatC	galactitol-specific PTS enzyme IIC component
b2093	0.164727	0.148003	0.207139	42652.1	47810.3	UP	No	gatB	galactitol-specific PTS enzyme IIB component
b2094	0.376734	0.00210425	0.00482423	108866	141352	UP	Yes	gatA	galactitol-specific PTS enzyme IIA component
b2095	0.443169	0.000105207	0.000312197	316152	429835	UP	Yes	gatZ	tagatose-1%2C6-bisphosphate aldolase 2 subunit GatZ
b2096	0.452033	3.30828e-05	0.000107688	191540	262020	UP	Yes	gatY	tagatose-1%2C6-bisphosphate aldolase 2 subunit GatY
b2097	-0.473386	5.70401e-05	0.00017864	12437.8	8958.33	DOWN	Yes	fbaB	fructose-bisphosphate aldolase class I
b2098	0.188273	0.38879	0.470348	126.021	144.396	UP	No	yegT	putative transporter YegT
b2099	0.0699525	0.717287	0.772836	204.312	215.046	UP	No	yegU	putative ADP-ribosylglycohydrolase YegU
b2100	-0.0986126	0.595494	0.668336	217.228	202.847	DOWN	No	yegV	putative sugar kinase YegV
b2101	0.65269	2.12362e-05	7.09888e-05	322.306	505.482	UP	Yes	yegW	putative DNA-binding transcriptional regulator YegW
b2102	0.131123	0.649232	0.714889	75.911	83.1774	UP	No	yegX	putative hydrolase
b2103	0.510339	0.0513977	0.0828116	91.9627	131.063	UP	No	thiD	bifunctional hydroxymethylpyrimidine kinase/phosphomethylpyrimidine kinase
b2104	0.846149	4.36394e-05	0.000139482	122.565	221.569	UP	Yes	thiM	hydroxyethylthiazole kinase
b2105	0.175434	0.38081	0.462649	126.894	143.281	UP	No	rcnR	DNA-binding transcriptional repressor RcnR
b2106	0.681933	0.00264982	0.0059023	81.2855	130.225	UP	Yes	rcnA	Ni(2(+))/Co(2(+)) exporter
b2107	-0.625525	0.0056349	0.0115544	227.888	147.1	DOWN	Yes	rcnB	periplasmic protein involved in nickel/cobalt export
[truncated: 2,467 more rows]

## Sheet: LTMPR1_Tmp0_A_0_1 vs lon
Gene_IDs	log2FoldChange	pvalue	padj	Ion baseMean	LTMPR1_0_A_0_1 baseMean	Regulation	Significance	Gene_name	Gene_Description
agrA	-0.109848	0.680216	0.758902	62.1082	57.5712	DOWN	No	agrA	small RNA AgrA
agrB	-0.743685	0.399799	0.500659	6.08714	3.61819	DOWN	No	agrB	small RNA AgrB
alaT	-0.196432	0.839033	0.888604	3.75893	3.28791	DOWN	No	alaT	tRNA-Ala
alaU	0.0966363	0.909656	0.9394	4.80799	5.06333	UP	No	alaU	tRNA-Ala
alaV	-0.271241	0.510342	0.61008	73.9562	61.06	DOWN	No	alaV	tRNA-Ala
alaW	2.15651	3.82543e-07	2.21663e-06	23.8698	106.268	UP	Yes	alaW	tRNA-Ala
alaX	0.802254	0.00743957	0.0169652	38.151	66.3438	UP	Yes	alaX	tRNA-Ala
arcZ	0.22075	0.381356	0.482648	102.649	119.862	UP	No	arcZ	small regulatory RNA ArcZ
argQ	1.44751	1.91059e-09	1.69753e-08	349.572	952.916	UP	Yes	argQ	tRNA-Arg
argV	1.82773	0.00089664	0.0026307	60.3236	214	UP	Yes	argV	tRNA-Arg
argW	-1.93956	0.00078082	0.00232322	27.0331	7.05855	DOWN	Yes	argW	tRNA-Arg
argX	0.980188	0.0552529	0.095821	132.313	260.917	UP	No	argX	tRNA-Arg
argY	1.74332	1.56098e-08	1.1577e-07	932.679	3122.27	UP	Yes	argY	tRNA-Arg
argZ	1.82977	4.67677e-10	4.60143e-09	772.993	2747.34	UP	Yes	argZ	tRNA-Arg
arrS	-0.481321	0.0550227	0.0954971	1566.5	1122.01	DOWN	No	arrS	small regulatory RNA ArrS
asnT	-0.814121	0.00616997	0.0144723	101.26	57.6952	DOWN	Yes	asnT	tRNA-Asn
asnV	-0.920393	0.631	0.717276	2.00835	1.04399	DOWN	No	asnV	tRNA-Asn
asnW	-0.137615	0.894775	0.928998	9.34085	8.46103	DOWN	No	asnW	tRNA-Asn
aspT	-0.816308	0.383142	0.484351	7.02908	3.95197	DOWN	No	aspT	tRNA-Asp
aspU	-0.00835076	0.986255	0.990082	18.7414	18.5824	DOWN	No	aspU	tRNA-Asp
aspV	0.597544	0.114442	0.176776	50.1932	75.6154	UP	No	aspV	tRNA-Asp
b0001	0.344328	0.275138	0.370728	162.643	206.173	UP	No	thrL	thr operon leader peptide
b0002	-0.172365	0.447054	0.547063	1513.38	1343.07	DOWN	No	thrA	fused aspartate kinase/homoserine dehydrogenase 1
b0003	-0.799258	0.000217833	0.000736947	1281.82	737	DOWN	Yes	thrB	homoserine kinase
b0004	-0.728402	0.00073219	0.00219358	2226.43	1344.25	DOWN	Yes	thrC	threonine synthase
b0005	0.759847	0.00134409	0.0037437	105.256	177.86	UP	Yes	yaaX	DUF2502 domain-containing protein YaaX
b0006	0.0776681	0.616784	0.705676	626.971	661.495	UP	No	yaaA	peroxide stress resistance protein YaaA
b0007	-0.153436	0.307957	0.407704	1744.29	1568.12	DOWN	No	yaaJ	putative transporter YaaJ
b0008	0.256247	0.0310553	0.0587515	29861.7	35665.9	UP	Yes	talB	transaldolase B
b0009	-0.583375	0.000301311	0.000980152	2316.58	1546.48	DOWN	Yes	mog	molybdopterin adenylyltransferase
b0010	-0.688229	4.55082e-05	0.000177119	339.435	210.771	DOWN	Yes	satP	acetate/succinate:H(+) symporter
b0011	-0.476057	0.38449	0.485636	21.2032	15.3577	DOWN	No	yaaW	putative enzyme-specific chaperone YaaW
b0013	-0.53792	0.292821	0.3912	28.889	19.972	DOWN	No	yaaI	DUF2541 domain-containing protein YaaI
b0014	-0.533533	0.00550603	0.0131107	34744.6	24003.5	DOWN	Yes	dnaK	chaperone protein DnaK
b0015	-0.339097	0.0420528	0.0761706	4899.45	3873.03	DOWN	Yes	dnaJ	chaperone protein DnaJ
b0016	0.0316337	0.879565	0.918188	185.412	189.3	UP	No	insL-1	IS186/IS421 transposase
b0019	-0.0401143	0.823412	0.876166	1627.25	1582.42	DOWN	No	nhaA	Na(+):H(+) antiporter NhaA
b0020	-0.313047	0.0331342	0.062116	1454.49	1170.66	DOWN	Yes	nhaR	DNA-binding transcriptional activator NhaR
b0021	-0.726054	0.00835981	0.0187584	101.191	61.0936	DOWN	Yes	insB-1	IS1 protein InsB
b0022	0.184239	0.63703	0.723008	45.4126	51.3528	UP	No	insA-1	IS1 protein InsA
b0023	1.21977	0.000268371	0.000888778	1749.53	4074.43	UP	Yes	rpsT	30S ribosomal subunit protein S20
b0024	-1.5687	2.73819e-08	1.95814e-07	129.746	43.8636	DOWN	Yes	yaaY	DUF2575 domain-containing protein YaaY
b0025	0.0766107	0.646284	0.731059	4557.21	4805.49	UP	No	ribF	bifunctional riboflavin kinase/FMN adenylyltransferase
b0026	0.0184587	0.896934	0.930714	28800.9	29172	UP	No	ileS	isoleucine--tRNA ligase
b0027	0.405437	0.000492257	0.00152569	1718.58	2276.25	UP	Yes	lspA	lipoprotein signal peptidase
b0028	0.372183	0.0305337	0.0579574	1559.04	2017.78	UP	Yes	fkpB	peptidyl-prolyl cis-trans isomerase FkpB
b0029	0.353213	0.00294874	0.00754424	1514.44	1934.44	UP	Yes	ispH	1-hydroxy-2-methyl-2-(E)-butenyl 4-diphosphate reductase
b0030	0.387541	0.127677	0.195245	4218.23	5518.48	UP	No	rihC	ribonucleoside hydrolase RihC
b0031	0.860151	6.83039e-09	5.42239e-08	1484.51	2694.21	UP	Yes	dapB	4-hydroxy-tetrahydrodipicolinate reductase
b0032	3.02683	0.000634544	0.0019313	2835.59	23110.4	UP	Yes	carA	carbamoyl phosphate synthetase subunit alpha
b0033	3.23239	1.48345e-06	7.86052e-06	5893.06	55384	UP	Yes	carB	carbamoyl phosphate synthetase subunit beta
b0034	0.701835	0.024459	0.047873	838.819	1364.09	UP	Yes	caiF	DNA-binding transcriptional activator CaiF
b0035	-0.0532446	0.882248	0.920009	89.1596	85.7696	DOWN	No	caiE	putative transferase CaiE
b0036	0.321452	0.299484	0.398285	74.5256	92.859	UP	No	caiD	crotonobetainyl-CoA hydratase
b0037	0.657628	0.000382891	0.00121761	282.531	445.535	UP	Yes	caiC	carnitine-CoA ligase
b0038	0.26158	0.130059	0.198336	236.646	283.636	UP	No	caiB	gamma-butyrobetainyl-CoA:carnitine CoA transferase
b0039	-0.175607	0.385276	0.486489	491.049	434.577	DOWN	No	caiA	crotonobetainyl-CoA reductase
b0040	-0.597563	0.0757896	0.124143	63.1582	41.7356	DOWN	No	caiT	L-carnitine:gamma-butyrobetaine antiporter
b0041	-0.256133	0.583036	0.677282	48.3459	40.4652	DOWN	No	fixA	putative electron transfer flavoprotein FixA
b0042	-0.501081	0.0832906	0.134566	55.0451	38.9072	DOWN	No	fixB	putative electron transfer flavoprotein FixB
b0043	-0.0522891	0.858328	0.902445	64.7292	62.621	DOWN	No	fixC	putative oxidoreductase FixC
b0044	-1.51378	0.0797149	0.129751	11.9086	4.23915	DOWN	No	fixX	putative ferredoxin FixX
b0045	-0.14543	0.696077	0.770538	44.5833	40.5201	DOWN	No	yaaU	putative transporter YaaU
b0046	0.60276	0.0235559	0.0463946	172.368	261.551	UP	Yes	kefF	regulator of KefC-mediated potassium transport and quinone oxidoreductase
b0047	0.613587	0.000170193	0.00058845	672.247	1028.14	UP	Yes	kefC	K(+) : H(+) antiporter KefC
b0048	1.83025	1.88847e-15	3.64276e-14	684.507	2433.62	UP	Yes	folA	dihydrofolate reductase
b0049	0.0715762	0.582743	0.677121	1345.97	1414.4	UP	No	apaH	diadenosine tetraphosphatase
b0050	0.114758	0.45448	0.5543	543.204	588.244	UP	No	apaG	DUF525 domain-containing protein ApaG
b0051	0.577626	0.000137841	0.000486536	2393.26	3571.35	UP	Yes	rsmA	16S rRNA m(6)2A1518%2Cm(6)2A1519 dimethyltransferase
b0052	0.861588	1.76487e-08	1.28935e-07	1906.89	3464.45	UP	Yes	pdxA	4-hydroxythreonine-4-phosphate dehydrogenase
b0053	0.535047	7.6075e-06	3.44926e-05	15782.9	22869.2	UP	Yes	surA	peptidyl-prolyl cis-trans isomerase SurA
b0054	-0.00332043	0.984129	0.989077	16833.7	16795	DOWN	No	lptD	lipopolysaccharide assembly protein LptD
b0055	0.843616	4.17499e-05	0.000163069	824.761	1479.57	UP	Yes	djlA	co-chaperone protein DjlA
b0056	1.21854	0.000351047	0.00112859	85.7188	199.37	UP	Yes	yabP	putative uncharacterized protein YabP
b0057	0.741619	0.31407	0.414053	7.33159	12.1952	UP	No	yabQ	protein YabQ
b0058	0.0359507	0.888989	0.925045	375.949	385.544	UP	No	rluA	23S rRNA pseudouridine(746) and tRNA pseudouridine(32) synthase
b0059	-0.00168439	0.995178	0.995983	2625.84	2623.07	DOWN	No	rapA	RNA polymerase-binding ATPase and RNAP recycling factor
b0060	-0.428148	0.0117848	0.0254067	2075.23	1542.62	DOWN	Yes	polB	DNA polymerase II
b0061	-0.163075	0.661252	0.742263	55.0877	49.4457	DOWN	No	araD	L-ribulose-5-phosphate 4-epimerase AraD
b0062	-0.680075	0.00584972	0.0138467	320.87	200.648	DOWN	Yes	araA	L-arabinose isomerase
b0063	-1.17365	1.01089e-06	5.47522e-06	237.425	105.589	DOWN	Yes	araB	ribulokinase
b0064	-1.73691	5.44375e-06	2.54157e-05	1017.78	305.662	DOWN	Yes	araC	DNA-binding transcriptional dual regulator AraC
b0065	-0.90323	7.50464e-06	3.40965e-05	733.111	392.326	DOWN	Yes	yabI	DedA family protein YabI
b0066	-0.33362	0.14926	0.222448	214.3	170.097	DOWN	No	thiQ	thiamine ABC transporter ATP binding subunit
b0067	0.157975	0.402156	0.502749	176.738	197.18	UP	No	thiP	thiamine ABC transporter membrane subunit
b0068	0.219548	0.191593	0.275008	256.024	298.199	UP	No	thiB	thiamine ABC transporter periplasmic binding protein
b0069	-0.315769	0.0226513	0.0448627	847.413	680.871	DOWN	Yes	sgrR	DNA-binding transcriptional dual regulator SgrR
b0070	0.215238	0.248382	0.339796	307.683	357.004	UP	No	setA	sugar exporter SetA
b0071	-0.32355	0.149948	0.223305	184.213	147.191	DOWN	No	leuD	3-isopropylmalate dehydratase subunit LeuD
b0072	-0.434428	0.00684087	0.0158432	352.912	261.133	DOWN	Yes	leuC	3-isopropylmalate dehydratase subunit LeuC
b0073	-0.741415	0.000421641	0.0013293	271.803	162.711	DOWN	Yes	leuB	3-isopropylmalate dehydrogenase
b0074	-1.10763	4.8493e-12	6.40458e-11	367.314	170.423	DOWN	Yes	leuA	2-isopropylmalate synthase
b0075	-0.376758	0.479541	0.579139	19.6306	15.1451	DOWN	No	leuL	leu operon leader peptide
b0076	-0.394279	0.22152	0.309578	63.1043	47.792	DOWN	No	leuO	DNA-binding transcriptional dual regulator LeuO
b0077	-0.538224	0.00625994	0.0146443	561.636	386.816	DOWN	Yes	ilvI	acetolactate synthase/acetohydroxybutanoate synthase%2C catalytic subunit
b0078	-0.331513	0.187785	0.27078	131.499	104.368	DOWN	No	ilvH	acetolactate synthase/acetohydroxybutanoate synthase%2C regulatory subunit
b0080	-0.79421	0.00293962	0.00752528	5808.86	3350.11	DOWN	Yes	cra	DNA-binding transcriptional dual regulator Cra
b0081	-0.217142	0.162754	0.238836	3931.11	3381.42	DOWN	No	mraZ	DNA-binding transcriptional repressor MraZ
b0082	-0.2676	0.020285	0.0406809	3288.41	2731.52	DOWN	Yes	rsmH	16S rRNA m(4)C1402 methyltransferase
b0083	-0.243514	0.131794	0.200563	777.211	656.182	DOWN	No	ftsL	cell division protein FtsL
b0084	-0.303395	0.0847833	0.136485	3586.57	2906.17	DOWN	No	ftsI	peptidoglycan DD-transpeptidase FtsI
b0085	0.120729	0.336046	0.437646	4123.15	4482.86	UP	No	murE	UDP-N-acetylmuramoyl-L-alanyl-D-glutamate--2%2C 6-diaminopimelate ligase
b0086	-0.211036	0.148466	0.221415	5374.22	4643.1	DOWN	No	murF	D-alanyl-D-alanine-adding enzyme
b0087	0.218491	0.0866415	0.138917	2027.28	2358.54	UP	No	mraY	phospho-N-acetylmuramoyl-pentapeptide-transferase
b0088	-0.140629	0.253617	0.345649	4369.74	3964.15	DOWN	No	murD	UDP-N-acetylmuramoyl-L-alanine--D-glutamate ligase
b0089	-0.0629917	0.670543	0.750394	1468.87	1406.11	DOWN	No	ftsW	putative lipid II flippase FtsW
b0090	-0.220263	0.0614923	0.10458	3062.97	2629.39	DOWN	No	murG	N-acetylglucosaminyl transferase
b0091	0.121217	0.302432	0.401598	6130.94	6668.41	UP	No	murC	UDP-N-acetylmuramate--L-alanine ligase
b0092	-0.267212	0.0606861	0.103511	4553.26	3783.79	DOWN	No	ddlB	D-alanine--D-alanine ligase B
b0093	-0.189152	0.189332	0.272592	2103.5	1845	DOWN	No	ftsQ	cell division protein FtsQ
b0094	-0.122804	0.315042	0.41476	5455.75	5010.51	DOWN	No	ftsA	cell division protein FtsA
b0095	0.0208651	0.875901	0.915232	20883	21187.6	UP	No	ftsZ	cell division protein FtsZ
b0096	-0.503517	0.000238865	0.000800097	65729.2	46364.7	DOWN	Yes	lpxC	UDP-3-O-acyl-N-acetylglucosamine deacetylase
b0097	-0.182825	0.287606	0.385403	3977.97	3504.64	DOWN	No	secM	SecA translation regulator
b0098	0.216721	0.136509	0.206809	37496.8	43575.1	UP	No	secA	protein translocation ATPase
b0099	0.446865	0.0396554	0.0726079	369.369	503.213	UP	Yes	mutT	8-oxo-dGTP diphosphatase
b0101	0.613255	0.00359397	0.00894021	177.986	271.886	UP	Yes	yacG	DNA gyrase inhibitor YacG
b0102	0.375852	0.0413954	0.0752613	757.577	982.867	UP	Yes	zapD	cell division factor ZapD
b0103	0.135454	0.504594	0.604359	221.502	243.401	UP	No	coaE	dephospho-CoA kinase
b0104	0.935484	2.85204e-05	0.000115927	1814.47	3469.88	UP	Yes	guaC	GMP reductase
b0106	-0.188921	0.387122	0.488121	117.404	102.797	DOWN	No	hofC	inner membrane protein HofC
b0107	-0.559909	0.00235503	0.00619464	275.649	187.119	DOWN	Yes	hofB	T2SSE family protein
b0108	-0.407687	0.349667	0.451243	22.6704	17.0605	DOWN	No	ppdD	prepilin peptidase-dependent protein
b0109	-0.0681593	0.685898	0.762725	896.064	854.374	DOWN	No	nadC	quinolinate phosphoribosyltransferase (decarboxylating)
b0110	-0.396499	0.0133641	0.0283254	1207.4	917.566	DOWN	Yes	ampD	1%2C6-anhydro-N-acetylmuramoyl-L-alanine amidase
b0111	-0.650937	0.000696578	0.00210409	1909.17	1216.28	DOWN	Yes	ampE	protein AmpE
b0112	0.0280094	0.881612	0.919796	743.667	758.182	UP	No	aroP	aromatic amino acid:H(+) symporter AroP
b0113	1.40034	3.45808e-05	0.000137884	592.598	1563.97	UP	Yes	pdhR	DNA-binding transcriptional dual regulator PdhR
b0114	2.30716	5.15479e-20	1.54223e-18	18085.6	89506.7	UP	Yes	aceE	pyruvate dehydrogenase E1 component
b0115	2.05508	7.62893e-18	1.90636e-16	8995.86	37383.6	UP	Yes	aceF	pyruvate dehydrogenase%2C E2 subunit
b0116	1.4971	3.13903e-13	4.86107e-12	12380.1	34945.6	UP	Yes	lpd	lipoamide dehydrogenase
b0117	-0.980052	0.000139804	0.00049228	291.937	148.07	DOWN	Yes	yacH	DUF3300 domain-containing protein YacH
b0118	0.642863	2.20072e-07	1.33685e-06	26403	41226.6	UP	Yes	acnB	hypothetical protein
b0119	-1.25642	2.2632e-07	1.37101e-06	3171.81	1328.01	DOWN	Yes	yacL	UPF0231 family protein YacL
b0120	0.896256	1.97323e-06	1.01858e-05	755.98	1406.61	UP	Yes	speD	S-adenosylmethionine decarboxylase proenzyme
b0121	0.755051	1.70266e-06	8.89344e-06	966.814	1631.32	UP	Yes	speE	spermidine synthase
b0122	-0.284621	0.106842	0.166333	458.855	376.677	DOWN	No	yacC	putative lipoprotein YacC
b0123	-0.332396	0.0181422	0.0370253	1002.07	796.166	DOWN	Yes	cueO	cuprous oxidase/multicopper oxidase with role in copper homeostasis
b0124	1.13689	2.89534e-07	1.71845e-06	2446.66	5380.19	UP	Yes	gcd	quinoprotein glucose dehydrogenase
b0125	0.125368	0.596004	0.688708	1208.73	1318.28	UP	No	hpt	hypoxanthine phosphoribosyltransferase
b0126	0.294128	0.0485644	0.0862143	2167.88	2657.76	UP	Yes	can	carbonic anhydrase 2
b0127	-0.270874	0.0368148	0.0680872	6054.68	5018.5	DOWN	Yes	yadG	putative ABC transporter ATP-binding protein YadG
b0128	-0.262133	0.0672421	0.112561	3482.85	2904.59	DOWN	No	yadH	putative ABC transporter membrane subunit YadH
b0129	-1.02806	0.00024823	0.00082643	1286.97	631.425	DOWN	Yes	yadI	putative PTS enzyme IIA component YadI
b0130	0.357257	0.0379513	0.0696909	458.028	586.4	UP	Yes	yadE	putative polysaccharide deacetylase lipoprotein
b0131	1.00447	7.38258e-09	5.81874e-08	617.66	1238.85	UP	Yes	panD	aspartate 1-decarboxylase proenzyme
b0132	-0.142278	0.664621	0.744733	188.686	170.817	DOWN	No	rpnC	recombination-promoting nuclease RpnC
b0133	0.204927	0.0850919	0.136881	2565.41	2956.93	UP	No	panC	pantothenate synthetase
b0134	0.0298971	0.824333	0.876166	3419.58	3491.46	UP	No	panB	3-methyl-2-oxobutanoate hydroxymethyltransferase
b0135	0.0164929	0.961101	0.975111	35.4926	36.0382	UP	No	yadC	fimbrial tip-adhesin YadC
b0136	0.0540086	0.929899	0.951894	11.5619	11.8844	UP	No	yadK	putative fimbrial protein YadK
b0137	0.0340011	0.968197	0.979782	8.39891	8.59401	UP	No	yadL	putative fimbrial protein YadL
b0138	0.353522	0.572866	0.669003	11.9707	15.1403	UP	No	yadM	putative fimbrial protein YadM
b0139	0.325172	0.369713	0.471138	40.2738	50.5824	UP	No	htrE	putative fimbrial usher protein HtrE
b0140	-0.0366239	0.948462	0.966482	11.9171	11.6669	DOWN	No	yadV	putative fimbrial chaperone YadV
b0141	0.0588921	0.925995	0.950858	9.57033	10.0534	UP	No	yadN	putative fimbrial protein YadN
b0142	0.43928	0.0621565	0.105424	82.3457	111.665	UP	No	folK	2-amino-4-hydroxy-6-hydroxymethyldihydropteridine diphosphokinase
b0143	0.619732	0.006412	0.0149602	3365.93	5171.86	UP	Yes	pcnB	poly(A) polymerase I
b0144	-0.226627	0.27534	0.370887	422.172	361.039	DOWN	No	gluQ	glutamyl-Q tRNA(Asp) synthetase
b0145	0.364038	0.0536133	0.0934567	5325.15	6853.33	UP	No	dksA	RNA polymerase-binding transcription factor DksA
b0146	-0.279768	0.125122	0.191737	2227.82	1835.4	DOWN	No	sfsA	putative DNA-binding transcriptional regulator of maltose metabolism
b0147	-0.174386	0.393085	0.494364	160.972	142.813	DOWN	No	thpR	RNA 2'%2C3'-cyclic phosphodiesterase
b0148	0.0340053	0.807762	0.863734	1754.44	1795.93	UP	No	hrpB	putative ATP-dependent RNA helicase HrpB
b0149	0.52008	2.66948e-05	0.000109519	2756.01	3951.81	UP	Yes	mrcB	peptidoglycan glycosyltransferase/peptidoglycan DD-transpeptidase MrcB
b0150	0.086766	0.605465	0.697077	899.52	955.149	UP	No	fhuA	ferrichrome outer membrane transporter/phage receptor
b0151	-0.107545	0.683237	0.760921	109.343	101.355	DOWN	No	fhuC	iron(III) hydroxamate ABC transporter ATP binding subunit
b0152	-0.0341937	0.860005	0.902925	137.629	134.229	DOWN	No	fhuD	iron(III) hydroxamate ABC transporter periplasmic binding protein
b0153	0.554879	0.00276141	0.00712297	241.508	354.74	UP	Yes	fhuB	iron(III) hydroxamate ABC transporter membrane subunit
b0154	1.97485	3.58859e-51	6.07024e-49	4333.19	17033.2	UP	Yes	hemL	glutamate-1-semialdehyde aminotransferase
b0155	0.535875	7.11143e-05	0.000266861	1828.72	2651.38	UP	Yes	clcA	chloride:H(+) antiporter ClcA
b0156	0.474804	0.00734034	0.016779	1021.08	1418.82	UP	Yes	erpA	iron-sulfur cluster insertion protein ErpA
b0157	-0.180486	0.418462	0.519299	138.66	122.12	DOWN	No	yadS	conserved inner membrane protein YadS
b0158	0.182374	0.264498	0.358258	403.001	457.657	UP	No	btuF	vitamin B12 ABC transporter periplasmic binding protein
b0159	0.268847	0.0416148	0.0755352	1941.93	2339.78	UP	Yes	mtn	5'-methylthioadenosine/S-adenosylhomocysteine nucleosidase
b0160	-0.27405	0.0548288	0.0952734	1374.86	1137.1	DOWN	No	dgt	dGTP triphosphohydrolase
b0161	0.909066	8.62805e-09	6.72804e-08	4417.89	8296.34	UP	Yes	degP	periplasmic serine endoprotease DegP
b0162	-1.45965	7.53146e-09	5.92547e-08	2639.01	959.867	DOWN	Yes	cdaR	DNA-binding transcriptional activator CdaR
b0163	-0.649858	7.51449e-05	0.000280312	3290.97	2097.84	DOWN	Yes	yaeH	DUF3461 domain-containing protein YaeH
b0164	-0.249258	0.216576	0.304313	185.252	156.135	DOWN	No	yaeI	phosphodiesterase YaeI
b0166	0.333508	0.012431	0.0265739	4141.03	5217.93	UP	Yes	dapD	tetrahydrodipicolinate succinylase
b0167	0.220135	0.412912	0.51299	3448.95	4017.3	UP	No	glnD	PII uridylyltransferase/uridylyl removing enzyme
b0168	0.0980854	0.624623	0.71242	4617.34	4941.83	UP	No	map	methionine aminopeptidase
b0169	0.704193	2.08816e-05	8.79669e-05	21694.9	35345.6	UP	Yes	rpsB	30S ribosomal subunit protein S2
b0170	1.00329	1.89086e-08	1.37454e-07	16632.2	33339.9	UP	Yes	tsf	protein chain elongation factor EF-Ts
b0171	1.35823	2.17592e-06	1.11575e-05	2971.08	7616.62	UP	Yes	pyrH	UMP kinase
b0172	0.474544	0.0168835	0.0348445	7616.3	10582.4	UP	Yes	frr	ribosome-recycling factor
b0173	-0.0104794	0.938169	0.958436	2419.03	2401.67	DOWN	No	dxr	1-deoxy-D-xylulose 5-phosphate reductoisomerase
b0174	0.183606	0.338111	0.43968	3691.44	4192	UP	No	ispU	undecaprenyl diphosphate synthase
b0175	-0.200751	0.305001	0.404156	1895.83	1649.21	DOWN	No	cdsA	CDP-diglyceride synthetase
b0176	0.000770992	0.995303	0.995983	4728.91	4731.05	UP	No	rseP	intramembrane zinc metalloprotease
b0177	0.244034	0.0757437	0.124114	30564.1	36197.3	UP	No	bamA	outer membrane protein assembly factor BamA
b0178	0.636999	1.24501e-07	7.95122e-07	10052.7	15632.7	UP	Yes	skp	periplasmic chaperone Skp
b0179	0.73916	2.88232e-08	2.0413e-07	5843.91	9754.42	UP	Yes	lpxD	UDP-3-O-(3-hydroxymyristoyl)glucosamine N-acyltransferase
b0180	0.242812	0.0575492	0.099189	2837.88	3357.72	UP	No	fabZ	3-hydroxy-acyl-[acyl-carrier-protein] dehydratase
b0181	0.668551	0.000288087	0.000944119	8702.57	13832.1	UP	Yes	lpxA	UDP-N-acetylglucosamine acyltransferase
b0182	0.251081	0.0753577	0.123593	1201.43	1429.74	UP	No	lpxB	lipid A disaccharide synthase
b0183	0.406536	0.00431962	0.0105426	454.799	602.811	UP	Yes	rnhB	RNase HII
b0184	0.384387	0.00140252	0.00388922	5199.16	6786.34	UP	Yes	dnaE	DNA polymerase III subunit alpha
b0185	0.54487	3.31035e-05	0.000132474	2570.46	3749.56	UP	Yes	accA	acetyl-CoA carboxyltransferase subunit alpha
b0186	-0.744919	8.69753e-07	4.7755e-06	4030.88	2405.65	DOWN	Yes	ldcC	lysine decarboxylase 2
b0187	-0.391862	0.0138513	0.0292735	637.21	485.28	DOWN	Yes	yaeR	VOC domain-containing protein YaeR
b0188	0.0152395	0.90031	0.932759	1026.02	1036.96	UP	No	tilS	tRNA(Ile)-lysidine synthetase
b0189	-0.458117	0.00846873	0.0189641	526.136	382.743	DOWN	Yes	rof	modulator of Rho-dependent transcription termination
b0190	0.262361	0.0474608	0.0846099	785.543	942.011	UP	Yes	yaeQ	uncharacterized protein YaeQ
b0191	0.223049	0.206712	0.29317	371.037	433.412	UP	No	arfB	peptidyl-tRNA hydrolase%2C ribosome rescue factor
b0192	0.200673	0.281257	0.377932	1163.62	1337.05	UP	No	nlpE	lipoprotein NlpE
b0193	0.237485	0.213249	0.300792	196.44	231.666	UP	No	yaeF	peptidase C92 family protein
b0194	0.735808	2.13945e-05	8.99178e-05	7178.26	11953.6	UP	Yes	proS	proline--tRNA ligase
b0195	1.32286	1.89985e-09	1.6914e-08	253.568	633.704	UP	Yes	trmO	tRNA m(6)t(6)A37 methyltransferase
b0196	0.996907	5.27758e-08	3.59648e-07	550.999	1099.23	UP	Yes	rcsF	outer membrane lipoprotein RcsF
b0197	-0.139545	0.451493	0.55148	1611.54	1463.38	DOWN	No	metQ	L-methionine/D-methionine ABC transporter membrane anchored binding protein
b0198	-1.17134	9.51994e-08	6.19359e-07	451.878	200.762	DOWN	Yes	metI	L-methionine/D-methionine ABC transporter membrane subunit
b0199	-1.92531	4.29466e-23	1.78188e-21	1256.9	331.186	DOWN	Yes	metN	L-methionine/D-methionine ABC transporter ATP binding subunit
b0200	-0.677547	1.7505e-05	7.4672e-05	2436.7	1523.73	DOWN	Yes	gmhB	D-glycero-beta-D-manno-heptose-1%2C7-bisphosphate 7-phosphatase
b0207	-0.138763	0.531704	0.630175	142.914	129.651	DOWN	No	dkgB	methylglyoxal reductase DkgB
b0208	-0.634438	0.000257976	0.000856286	358.434	231.105	DOWN	Yes	yafC	putative LysR family transcriptional regulator YafC
b0209	-0.956758	2.38409e-09	2.08869e-08	2103.07	1083.91	DOWN	Yes	yafD	endonuclease/exonuclease/phosphatase domain-containing protein YafD
b0210	-0.201878	0.411755	0.512131	306.7	266.526	DOWN	No	yafE	putative S-adenosylmethionine-dependent methyltransferase
b0211	0.0114849	0.94636	0.965011	3968.82	4000.1	UP	No	mltD	membrane-bound lytic murein transglycosylase D
b0212	-0.0489205	0.785521	0.844262	1117.78	1080.38	DOWN	No	gloB	hydroxyacylglutathione hydrolase GloB
b0213	-0.615609	0.000112762	0.000405502	616.585	402.772	DOWN	Yes	yafS	putative S-adenosyl-L-methionine-dependent methyltransferase
b0214	-0.347777	0.0713305	0.117848	392.061	308.378	DOWN	No	rnhA	ribonuclease HI
b0215	-0.150966	0.318754	0.418597	993.015	894.243	DOWN	No	dnaQ	DNA polymerase III subunit epsilon
b0217	-0.0205505	0.95417	0.970275	50.0925	49.477	DOWN	No	yafT	lipoprotein YafT
b0218	-0.218047	0.779849	0.840014	5.60749	4.83584	DOWN	No	yafU	putative inner membrane protein
b0219	-0.704972	7.4835e-05	0.00027963	1788.33	1097.47	DOWN	Yes	yafV	2-oxoglutaramate amidase
b0220	-1.44607	5.0061e-16	1.04345e-14	2852.06	1046.76	DOWN	Yes	ivy	periplasmic chaperone%2C inhibitor of vertebrate C-type lysozyme
b0221	-1.62543	3.50182e-07	2.04528e-06	2407.7	780.719	DOWN	Yes	fadE	acyl-CoA dehydrogenase
b0222	-0.0394858	0.78135	0.841012	3008.28	2927.05	DOWN	No	lpcA	D-sedoheptulose 7-phosphate isomerase
b0223	-0.0343366	0.831903	0.883106	1221.13	1192.72	DOWN	No	yafJ	putative amidotransferase
b0224	0.473366	0.00778841	0.0176655	594.876	825.509	UP	Yes	yafK	L%2CD-transpeptidase domain-containing protein YafK
b0225	0.468752	0.0833762	0.134614	76.4448	105.494	UP	No	yafQ	ribosome-dependent mRNA interferase toxin YafQ
b0226	0.826576	0.0298926	0.0568386	197.627	350.367	UP	Yes	dinJ	antitoxin/DNA-binding transcriptional repressor DinJ
b0227	-1.01175	0.0022935	0.00605816	77.3165	38.187	DOWN	Yes	yafL	NlpC/P60 family protein YafL
b0228	-1.30989	4.84936e-05	0.000187742	643.021	259.713	DOWN	Yes	rayT	REP-associated tyrosine transposase
b0229	-0.576381	0.0048879	0.0117342	179.629	120.431	DOWN	Yes	lfhA	flagellar system protein%2C promoterless fragment
b0230	-0.351218	0.303072	0.402206	35.3332	27.723	DOWN	No	lafU	flagellar system protein%2C promoterless fragment
b0231	-0.13362	0.348667	0.450349	840.47	766.111	DOWN	No	dinB	DNA polymerase IV
b0232	-0.291638	0.362596	0.46398	49.7489	40.5923	DOWN	No	yafN	antitoxin YafN
b0233	0.111138	0.875059	0.91457	9.01978	9.69183	UP	No	yafO	ribosome-dependent mRNA interferase toxin YafO
b0234	1.56787	0.000407887	0.0012915	10.2639	30.4751	UP	Yes	yafP	putative acyltransferase with acyl-CoA N-acyltransferase domain
b0235	0.939055	0.556038	0.652644	1.15528	2.24217	UP	No	ykfJ	conserved protein YkfJ
b0236	-0.0526135	0.906932	0.936972	20.9631	20.2793	DOWN	No	prfH	putative peptide chain release factor
b0237	0.140244	0.230773	0.319767	14041.4	15475.2	UP	No	pepD	peptidase D
b0238	1.61975	6.30418e-06	2.89716e-05	313.485	963.126	UP	Yes	gpt	xanthine-guanine phsophoribosyltransferase
b0239	-0.67466	6.06996e-07	3.40506e-06	2495.53	1563.73	DOWN	Yes	frsA	fermentation-respiration switch protein
b0240	-0.796111	0.000255912	0.000851364	1634.43	941.224	DOWN	Yes	crl	RNA polymerase holoenzyme assembly factor Crl
b0241	-0.322502	0.490615	0.589466	34.8337	27.9481	DOWN	No	phoE	outer membrane porin PhoE
b0242	-0.0933476	0.59939	0.691531	3491.89	3273.02	DOWN	No	proB	glutamate 5-kinase
b0243	-0.261534	0.160861	0.236928	2893.15	2413.72	DOWN	No	proA	glutamate-5-semialdehyde dehydrogenase
b0282	-1.15961	9.8131e-09	7.57158e-08	296.385	132.571	DOWN	Yes	yagP	putative LysR family substrate binding domain-containing protein YagP
b0283	-1.01456	9.74096e-07	5.30207e-06	343.852	170.522	DOWN	Yes	paoD	molybdenum cofactor insertion chaperone for PaoABC
b0284	-0.784206	0.000701317	0.00211405	351.792	204.576	DOWN	Yes	paoC	aldehyde dehydrogenase: molybdenum cofactor-binding subunit
b0285	-0.855446	0.00127165	0.00356905	138.052	76.5565	DOWN	Yes	paoB	aldehyde dehydrogenase%2C FAD-binding subunit
b0286	-0.731571	0.0172556	0.0354766	80.3276	48.3114	DOWN	Yes	paoA	aldehyde dehydrogenase%2C Fe-S subunit
b0287	2.2887	3.78201e-36	3.46527e-34	242.834	1185.42	UP	Yes	yagU	inner membrane protein that contributes to acid resistance
b0288	1.07426	0.0165693	0.0343118	24.6517	51.819	UP	Yes	ykgJ	putative zinc-or iron-chelating domain-containing protein YkgJ
b0289	-0.308809	0.210677	0.297833	107.868	87.2864	DOWN	No	ecpE	putative fimbrial chaperone EcpE
b0290	-0.199722	0.382179	0.483273	260.507	227.159	DOWN	No	ecpD	fimbrial adhesin EcpD
b0291	-0.174175	0.39162	0.492944	150.815	133.903	DOWN	No	ecpC	putative fimbrial usher protein EcpC
b0292	1.35882	0.000802023	0.00238009	17.0544	43.6131	UP	Yes	ecpB	putative fimbrial chaperone EcpB
b0293	0.824627	1.26399e-05	5.50942e-05	133.025	235.373	UP	Yes	ecpA	common pilus major subunit
b0294	2.02402	0.00148267	0.0040857	6.42526	26.1793	UP	Yes	ecpR	DNA-binding transcriptional dual regulator MatA
b0295	0.330162	0.754225	0.820022	7.95306	10.0044	UP	No	ykgL	uncharacterized protein YkgL
b0296	1.54504	0.0139308	0.0294132	8.70995	25.2398	UP	Yes	ykgM	putative ribosomal protein
b0297	1.28052	0.047811	0.0851219	5.09224	12.3292	UP	Yes	eaeH	putative porin domain-containing protein EaeH
b0299	-0.326644	0.719761	0.792368	5.06546	3.99987	DOWN	No	insF-1	IS3 element protein InsF
b0300	-0.0703947	0.782895	0.842058	104.783	99.8055	DOWN	No	ykgA	putative DNA-binding transcriptional regulator YkgA
b0301	0.106673	0.869564	0.910774	9.65128	10.3128	UP	No	rclC	reactive chlorine species resistance protein C
b0303	0.444866	0.690966	0.767004	4.29183	5.87633	UP	No	rclB	DUF1471 domain-containing protein RclB
b0304	-0.575225	0.0154867	0.0323258	213.534	143.282	DOWN	Yes	rclA	putative pyridine nucleotide-disulfide oxidoreductase RclA
b0305	-0.198414	0.501018	0.600566	68.7319	59.9173	DOWN	No	rclR	DNA-binding transcriptional activator RclR
b0306	1.84041	1.50582e-07	9.43388e-07	1662.17	5951.83	UP	Yes	ykgE	putative lactate utilization oxidoreductase YkgE
b0307	1.41873	5.2724e-05	0.00020287	3355.89	8971.62	UP	Yes	ykgF	putative amino acid dehydrogenase with NAD(P)-binding domain and ferridoxin-like domain
b0308	1.10221	2.3393e-05	9.73345e-05	1442.74	3096.95	UP	Yes	ykgG	DUF162 domain-containing lactate utilization protein YkgG
b0310	0.931448	0.0100309	0.0219264	23.6559	45.0871	UP	Yes	ykgH	uncharacterized protein YkgH
b0311	-0.670646	0.00138482	0.0038474	899.118	565.088	DOWN	Yes	betA	choline dehydrogenase
b0312	-1.26758	5.75368e-11	6.58976e-10	2393.61	994.511	DOWN	Yes	betB	betaine aldehyde dehydrogenase
b0313	-1.52937	1.59226e-12	2.27363e-11	1412.93	489.745	DOWN	Yes	betI	DNA-binding transcriptional repressor BetI
b0314	-1.59542	9.22637e-17	2.12448e-15	2273.16	752.625	DOWN	Yes	betT	choline:H(+) symporter
b0315	-0.131915	0.506612	0.60661	126.414	115.266	DOWN	No	pdeL	DNA-binding transcriptional activator/c-di-GMP phosphodiesterase PdeL
b0316	-0.364352	0.254265	0.346394	326.559	253.911	DOWN	No	yahB	putative LysR-type DNA-binding transcriptional regulator YahB
b0317	-1.54437	0.000332047	0.00107142	35.5288	12.1396	DOWN	Yes	yahC	uncharacterized protein YahC
b0318	-0.710513	0.00174115	0.00472397	204.837	125.213	DOWN	Yes	yahD	ankyrin repeat-containing protein YahD
b0319	-0.741447	0.0531694	0.0929166	32.2593	19.3381	DOWN	No	yahE	DUF2877 domain-containing protein YahE
b0320	-0.884289	0.00146312	0.0040369	148.537	80.2179	DOWN	Yes	yahF	putative acyl-CoA synthetase YahF
b0321	-0.565825	0.00316153	0.00802333	229.555	154.904	DOWN	Yes	yahG	DUF1116 domain-containing protein YahG
b0322	-0.629473	0.0372967	0.0688338	61.5771	39.8442	DOWN	Yes	yahH	putative uncharacterized protein YahH
b0323	-0.445487	0.163273	0.239359	63.2106	46.4632	DOWN	No	yahI	carbamate kinase-like protein YahI
b0324	-0.204088	0.161996	0.238201	609.548	529.051	DOWN	No	yahJ	putative deaminase with metallo-dependent hydrolase domain
b0325	-1.34244	1.15759e-17	2.79729e-16	3877.49	1529.48	DOWN	Yes	yahK	aldehyde reductase%2C NADPH-dependent
b0326	0.666381	0.3642	0.465674	5.5095	8.7701	UP	No	yahL	uncharacterized protein YahL
b0327	-1.60706	6.45725e-08	4.29636e-07	100.847	32.9163	DOWN	Yes	yahM	uncharacterized protein YahM
b0328	-0.563463	0.00380254	0.00943236	368.487	249.685	DOWN	Yes	yahN	putative amino acid exporter
b0329	-0.297206	0.25228	0.344147	1194.25	971.635	DOWN	No	yahO	DUF1471 domain-containing protein YahO
b0330	-1.13137	3.62885e-05	0.000144171	198.584	90.872	DOWN	Yes	prpR	DNA-binding transcriptional dual regulator PrpR
b0331	0.187222	0.524107	0.622643	54.0669	61.6048	UP	No	prpB	2-methylisocitrate lyase
b0333	-0.586863	0.105815	0.164968	39.0747	26.1709	DOWN	No	prpC	2-methylcitrate synthase
b0334	-0.493225	0.190371	0.27379	54.2824	38.6561	DOWN	No	prpD	2-methylcitrate dehydratase
b0335	-0.203965	0.364507	0.465674	107.43	93.161	DOWN	No	prpE	propionyl-CoA synthetase
b0336	1.705	9.86118e-06	4.39407e-05	240.942	785.369	UP	Yes	codB	cytosine transporter
b0337	0.906362	0.000105961	0.000382626	991.068	1857.22	UP	Yes	codA	cytosine/isoguanine deaminase
b0338	0.70399	0.00105435	0.00302285	96.686	157.492	UP	Yes	cynR	DNA-binding transcriptional dual regulator CynR
b0339	0.239368	0.323166	0.423736	75.7948	89.5452	UP	No	cynT	carbonic anhydrase 1
b0340	0.396409	0.15625	0.231299	50.3338	66.2024	UP	No	cynS	cyanase
b0341	-0.24843	0.354101	0.455229	61.1057	51.3611	DOWN	No	cynX	cyanate transporter
b0342	0.697609	0.141768	0.213505	23.3104	37.8798	UP	No	lacA	galactoside O-acetyltransferase
b0343	-0.187257	0.76331	0.827264	74.9326	65.9969	DOWN	No	lacY	lactose permease
b0344	0.283298	0.519167	0.617774	493.106	600.377	UP	No	lacZ	beta-galactosidase
b0345	0.324196	0.0310589	0.0587515	680.197	851.32	UP	Yes	lacI	DNA-binding transcriptional repressor LacI
b0346	-1.31931	4.01044e-06	1.93398e-05	304.681	122.333	DOWN	Yes	mhpR	DNA-binding transcriptional activator MhpR
b0347	-0.487163	0.20014	0.28597	45.0197	32.2953	DOWN	No	mhpA	putative 3-(3-hydroxyphenyl)propanoate/3-hydroxycinnamate hydroxylase
b0348	-1.92247	0.000298416	0.000973616	26.7936	7.14538	DOWN	Yes	mhpB	3-carboxyethylcatechol 2%2C3-dioxygenase
b0349	-0.75156	0.105266	0.164228	28.5877	17.0411	DOWN	No	mhpC	2-hydroxy-6-ketonona-2%2C4-dienedioate hydrolase
b0350	0.127816	0.771655	0.835279	32.3658	35.4977	UP	No	mhpD	2-hydroxypentadienoate hydratase
b0351	-0.373873	0.203668	0.289975	72.4616	56.0965	DOWN	No	mhpF	acetaldehyde dehydrogenase (acylating)
b0352	-0.688367	0.011751	0.0253463	87.284	54.2916	DOWN	Yes	mhpE	4-hydroxy-2-oxovalerate aldolase
b0353	-0.995263	2.52969e-05	0.000104269	116.586	58.4905	DOWN	Yes	mhpT	3-hydroxyphenylpropionate/3-hydroxycinnamate:H(+) symporter
b0354	0.4487	0.0172951	0.0355272	1122.23	1531.47	UP	Yes	yaiL	DUF2058 domain-containing protein YaiL
b0355	0.852087	0.00145129	0.00400928	426.913	770.215	UP	Yes	frmB	S-formylglutathione hydrolase FrmB
b0356	0.787593	8.1802e-05	0.000301817	1305.11	2252.4	UP	Yes	frmA	S-(hydroxymethyl)glutathione dehydrogenase
b0357	0.453855	0.0508954	0.0897505	353.181	483.632	UP	No	frmR	DNA-binding transcriptional repressor FrmR
b0358	-1.20423	0.00184141	0.00496538	62.4588	27.1281	DOWN	Yes	yaiO	outer membrane protein YaiO
b0363	-0.416797	0.293073	0.391316	31.6537	23.8225	DOWN	No	yaiP	putative glucosyltransferase
b0364	0.709197	0.625453	0.712813	2.06191	3.38896	UP	No	yaiS	putative deacetylase YaiS
b0365	-0.886828	0.0517305	0.0910042	44.5915	24.0948	DOWN	No	tauA	taurine ABC transporter periplasmic binding protein
b0366	0.215704	0.663249	0.743935	31.9209	36.9993	UP	No	tauB	taurine ABC transporter ATP binding subunit
b0367	0.613485	0.174633	0.253729	23.3448	35.7055	UP	No	tauC	taurine ABC transporter membrane subunit
b0368	-0.380846	0.128355	0.196077	170	130.37	DOWN	No	tauD	taurine dioxygenase
b0369	-0.212293	0.0645037	0.108734	17123.6	14780.4	DOWN	No	hemB	porphobilinogen synthase
b0372	-1.67465	0.294568	0.392817	2.37265	0.747391	DOWN	No	insF-2	IS3 element protein InsF
b0373	-0.182721	0.817085	0.871795	5.82967	5.14841	DOWN	No	insE-2	IS3 element protein InsE
b0375	1.70218	0.000193549	0.000660379	10.5034	34.3697	UP	Yes	iprA	putative DNA-binding transcriptional regulator IprA
b0376	2.20808	9.19415e-39	9.40369e-37	771.964	3565.98	UP	Yes	ampH	peptidoglycan DD-carboxypeptidase/peptidoglycan DD-endopeptidase
b0377	0.65633	5.68319e-05	0.000217345	474.909	748.117	UP	Yes	sbmA	peptide antibiotic/peptide nucleic acid transporter
b0378	0.325051	0.0247885	0.0483888	424.392	531.511	UP	Yes	yaiW	surface-exposed outer membrane lipoprotein
b0379	0.187358	0.516025	0.615535	67.4391	77.0122	UP	No	yaiY	inner membrane protein
b0380	-0.730501	0.0200309	0.0403369	494.331	298.291	DOWN	Yes	yaiZ	DUF2754 domain-containing protein YaiZ
b0381	-0.0682365	0.607483	0.698852	3717.71	3546.14	DOWN	No	ddlA	D-alanine--D-alanine ligase A
b0382	0.327929	0.100888	0.158184	325.878	409.234	UP	No	iraP	anti-adaptor protein for sigma(S) stabilization
b0383	0.351155	0.0614641	0.104572	548.7	700.264	UP	No	phoA	alkaline phosphatase
b0384	-0.445387	0.00423542	0.0103543	389.647	286.304	DOWN	Yes	psiF	PsiF family protein
b0385	-0.236295	0.347099	0.448983	80.9397	68.8665	DOWN	No	dgcC	diguanylate cyclase DgcC
b0386	0.281108	0.0925128	0.146991	1256.47	1526.26	UP	No	proC	pyrroline-5-carboxylate reductase
b0387	-0.299032	0.0504236	0.0890614	878.574	714.239	DOWN	No	yaiI	DUF188 domain-containing protein YaiI
b0388	-0.024028	0.919428	0.945882	649.773	638.861	DOWN	No	aroL	shikimate kinase 2
b0389	-0.293126	0.235427	0.325089	3298.06	2691.47	DOWN	No	yaiA	protein YaiA
b0390	-0.314593	0.0978497	0.154355	334.183	268.792	DOWN	No	aroM	protein AroM
b0391	0.467086	0.0375325	0.0691182	1418.52	1960.61	UP	Yes	ppnP	nucleoside phosphorylase PpnP
b0392	0.430753	0.211923	0.299305	69.9298	93.9658	UP	No	ykiA	DUF2773 domain-containing protein YkiA
b0393	0.919833	6.6894e-05	0.000253402	627.322	1186.37	UP	Yes	rdgC	nucleoid-associated protein RdgC
b0394	-0.534513	0.00183859	0.00496081	1494.1	1031.87	DOWN	Yes	mak	manno(fructo)kinase
b0396	0.345377	0.0594455	0.101966	257.559	327.097	UP	No	araJ	putative transport protein AraJ
b0397	0.496275	0.00128088	0.0035881	1313.62	1852.88	UP	Yes	sbcC	ATP dependent%2C structure specific DNA nuclease-SbcC subunit
b0398	0.692939	0.000518536	0.00160261	605.843	979.059	UP	Yes	sbcD	ATP dependent%2C structure specific DNA nuclease-SbcD subunit
b0399	-0.208029	0.266654	0.360734	428.185	370.425	DOWN	No	phoB	DNA-binding transcriptional dual regulator PhoB
b0400	0.00485721	0.980249	0.985853	287.946	288.567	UP	No	phoR	sensory histidine kinase PhoR
b0401	0.593063	0.00039382	0.00125055	1986.21	2996.13	UP	Yes	brnQ	branched chain amino acid transporter BrnQ
b0402	0.793504	0.000156284	0.000546375	1032.93	1790.38	UP	Yes	proY	putative transporter ProY
b0403	-0.842648	4.14913e-06	1.98996e-05	1592.11	888.082	DOWN	Yes	malZ	maltodextrin glucosidase
b0404	-0.0790627	0.664156	0.744701	339.386	321.345	DOWN	No	acpH	acyl carrier protein phosphodiesterase
b0405	0.607231	0.0198112	0.0399494	765.734	1166.51	UP	Yes	queA	tRNA preQ1(34) S-adenosylmethionine ribosyltransferase-isomerase
b0406	0.853771	9.20637e-07	5.03126e-06	1623.23	2933.16	UP	Yes	tgt	tRNA-guanine transglycosylase
b0407	0.509973	4.97076e-05	0.0001919	1584.83	2256.64	UP	Yes	yajC	Sec translocon accessory complex subunit YajC
b0408	0.45441	0.000132808	0.00047028	4865.2	6666.57	UP	Yes	secD	Sec translocon accessory complex subunit SecD
b0409	0.627858	0.000397607	0.00126076	3032.63	4686.53	UP	Yes	secF	Sec translocon accessory complex subunit SecF
b0410	0.186058	0.234794	0.324317	399.218	453.874	UP	No	yajD	HNH nuclease family protein
b0411	-2.08521	4.13303e-33	3.24591e-31	6589.05	1553.2	DOWN	Yes	tsx	nucleoside-specific channel-forming protein Tsx
b0412	-0.143271	0.484274	0.583837	154.834	139.944	DOWN	No	yajI	putative lipoprotein YajI
b0413	-0.615734	1.87506e-07	1.15175e-06	2141.81	1397.91	DOWN	Yes	nrdR	NrdR transcriptional repressor
b0414	-0.129791	0.332584	0.43378	3715.49	3395.97	DOWN	No	ribD	fused diaminohydroxyphosphoribosylaminopyrimidine deaminase/5-amino-6-(5-phosphoribosylamino)uracil reductase
b0415	0.43071	0.041764	0.0757436	1504.92	2028.44	UP	Yes	ribE	6%2C7-dimethyl-8-ribityllumazine synthase
b0416	0.865754	7.48553e-11	8.41978e-10	1592.61	2902.15	UP	Yes	nusB	transcription antitermination protein NusB
b0417	0.0704596	0.698663	0.772817	982.605	1032.01	UP	No	thiL	thiamine monophosphate kinase
b0418	-0.729408	0.00018014	0.000619918	791.69	477.459	DOWN	Yes	pgpA	phosphatidylglycerophosphatase A
b0419	-1.08848	3.81233e-07	2.21196e-06	7117.18	3347.31	DOWN	Yes	yajO	1-deoxyxylulose-5-phosphate synthase YajO
b0420	0.0298416	0.847172	0.89478	8893.4	9079.48	UP	No	dxs	1-deoxy-D-xylulose-5-phosphate synthase
b0421	0.481361	0.00260848	0.00677619	2454.23	3426.02	UP	Yes	ispA	geranyl diphosphate/farnesyl diphosphate synthase
b0422	0.150198	0.318076	0.417831	1743.63	1934.49	UP	No	xseB	exodeoxyribonuclease VII subunit XseB
b0423	0.73133	0.000269715	0.000891886	1864.66	3095.42	UP	Yes	thiI	tRNA uridine 4-sulfurtransferase
b0424	0.0129049	0.930033	0.951894	910.413	918.713	UP	No	yajL	protein/nucleic acid deglycase 3
b0425	-0.617813	0.000116294	0.00041718	2064.14	1345.52	DOWN	Yes	panE	2-dehydropantoate 2-reductase
b0426	0.487143	0.00871716	0.0194215	2033.61	2850.05	UP	Yes	yajQ	nucleotide binding protein
b0427	0.573537	0.0031799	0.00804672	356.802	530.613	UP	Yes	yajR	putative major facilitator superfamily transport protein YajR
b0428	0.666528	5.38603e-06	2.5173e-05	3146.38	4994.19	UP	Yes	cyoE	heme O synthase
b0429	0.608368	5.86048e-06	2.71024e-05	734.494	1119.89	UP	Yes	cyoD	cytochrome bo3 ubiquinol oxidase subunit 4
b0430	0.42028	0.00402307	0.00990619	1437.63	1924.08	UP	Yes	cyoC	cytochrome bo3 ubiquinol oxidase subunit 3
b0431	0.17078	0.311608	0.411424	9593.43	10799.4	UP	No	cyoB	cytochrome bo3 ubiquinol oxidase subunit 1
b0432	-0.223727	0.16294	0.23895	7285.08	6238.86	DOWN	No	cyoA	cytochrome bo3 ubiquinol oxidase subunit 2
b0433	1.69444	4.58763e-09	3.79969e-08	496.483	1606.24	UP	Yes	ampG	muropeptide:H(+) symporter
b0434	2.12093	1.55e-15	3.00303e-14	791.793	3443.54	UP	Yes	yajG	putative lipoprotein YajG
b0435	-0.260946	0.239193	0.329565	4503.67	3758.34	DOWN	No	bolA	DNA-binding transcriptional dual regulator BolA
b0436	0.987281	1.49519e-07	9.3807e-07	20705	41046	UP	Yes	tig	trigger factor
b0437	-0.509935	5.73737e-06	2.66451e-05	14430.4	10134	DOWN	Yes	clpP	ATP-dependent Clp protease proteolytic subunit
b0438	-0.0732394	0.508494	0.608201	18726.7	17799.8	DOWN	No	clpX	ATP-dependent Clp protease ATP-binding subunit ClpX
b0439	0.460653	0.0724961	0.119549	14830.2	20408.6	UP	No	lon	Lon protease
b0440	-0.145873	0.417669	0.518461	7124.77	6439.23	DOWN	No	hupB	DNA-binding protein HU-beta
b0441	0.766173	4.02523e-12	5.41376e-11	7714.79	13120.9	UP	Yes	ppiD	periplasmic folding chaperone
b0442	0.183654	0.327532	0.428681	358.897	407.597	UP	No	ybaV	helix-hairpin-helix 3 family protein
b0443	-0.139232	0.519121	0.617774	152.071	138.069	DOWN	No	fadM	thioesterase III
b0444	-0.0841882	0.628905	0.715819	755.993	713.067	DOWN	No	queC	7-cyano-7-deazaguanine synthase
b0445	-1.31529	2.99477e-05	0.000120724	1834.23	737.43	DOWN	Yes	ybaE	putative protein YbaE
b0446	0.610088	0.000272746	0.000900553	312.127	476.305	UP	Yes	cof	HMP-PP phosphatase
b0447	-0.516858	0.000604935	0.00184886	1320.76	923.222	DOWN	Yes	decR	DNA-binding transcriptional activator DecR
b0448	-0.186385	0.142181	0.213928	2019.25	1774.58	DOWN	No	mdlA	ABC transporter family protein MdlA
b0449	-0.13459	0.406373	0.50716	1852.39	1687.52	DOWN	No	mdlB	ABC transporter family protein MdlB
b0450	0.7279	0.150934	0.22441	63.566	105.122	UP	No	glnK	nitrogen regulator GlnK
b0451	0.54967	0.17158	0.24987	455.305	666.283	UP	No	amtB	ammonia/ammonium transporter
b0452	0.529104	0.00018739	0.000641356	784.728	1132.52	UP	Yes	tesB	acyl-CoA thioesterase II
b0453	-0.545526	1.048e-05	4.63228e-05	2159.75	1479.79	DOWN	Yes	ybaY	PF09619 family lipoprotein YbaY
b0454	-1.21836	2.80761e-07	1.67089e-06	222.108	95.5161	DOWN	Yes	atl	DNA base-flipping protein
b0456	-1.43878	1.00161e-08	7.68776e-08	130.662	47.9958	DOWN	Yes	ybaA	DUF1428 domain-containing protein YbaA
b0457	-0.560942	0.000827439	0.00244726	784.54	531.97	DOWN	Yes	pdeB	c-di-GMP phosphodiesterase PdeB
b0458	-0.326093	0.037479	0.0690637	1349.84	1077.2	DOWN	Yes	ylaC	putative inner membrane protein
b0459	0.713243	0.000236474	0.00079451	204.548	335.109	UP	Yes	maa	maltose O-acetyltransferase
b0460	0.51984	0.00655876	0.0152702	196.751	281.896	UP	Yes	hha	hemolysin expression modulating protein
b0461	-1.23164	9.05276e-09	7.00951e-08	929.163	395.917	DOWN	Yes	tomB	protein that modulates Hha toxicity
b0462	0.859658	3.10875e-08	2.19812e-07	16050	29124.4	UP	Yes	acrB	multidrug efflux pump RND permease AcrB
b0463	0.778746	1.78981e-06	9.31549e-06	4649.25	7975.94	UP	Yes	acrA	multidrug efflux pump membrane fusion lipoprotein AcrA
b0464	0.00794664	0.966473	0.978938	542.605	545.289	UP	No	acrR	DNA-binding transcriptional repressor AcrR
b0465	0.564516	4.28652e-05	0.000167129	2633.08	3893.94	UP	Yes	mscK	potassium dependent%2C small conductance mechanosensitive channel
b0466	-0.134856	0.574683	0.670057	83.8373	76.4614	DOWN	No	ybaM	DUF2496 domain-containing protein YbaM
b0467	-0.351898	0.071068	0.117503	457.085	358.492	DOWN	No	priC	primosomal replication protein N''
b0468	-0.140318	0.524298	0.622701	176.567	160.279	DOWN	No	ybaN	conserved inner membrane protein YbaN
b0469	1.10941	3.61651e-10	3.64186e-09	476.767	1028.03	UP	Yes	apt	adenine phosphoribosyltransferase
b0470	0.036903	0.775854	0.838174	4398.73	4512.66	UP	No	dnaX	DNA polymerase III subunit gamma
b0471	0.236793	0.0672599	0.112561	2471.82	2912.92	UP	No	ybaB	putative nucleoid-associated protein YbaB
b0472	0.55184	0.00103485	0.00297468	1467.11	2150.13	UP	Yes	recR	DNA repair protein RecR
b0473	-0.773988	1.00011e-05	4.44741e-05	9085.75	5313.22	DOWN	Yes	htpG	chaperone protein HtpG
b0474	2.04333	9.02287e-14	1.4643e-12	3642.22	15012.4	UP	Yes	adk	adenylate kinase
b0475	0.0158548	0.920018	0.946046	823.209	832.347	UP	No	hemH	ferrochelatase
b0476	-0.456372	0.0757244	0.124114	496.818	362.481	DOWN	No	aes	acetylesterase
b0477	0.287208	0.0526878	0.0922813	1195.68	1459.39	UP	No	gsk	inosine/guanosine kinase
b0478	0.00969065	0.944572	0.963634	7842.6	7895.65	UP	No	ybaL	putative transporter YbaL
b0479	1.40046	8.36015e-15	1.54487e-13	356.2	940.18	UP	Yes	fsr	fosmidomycin efflux pump
b0480	-0.527528	0.00163531	0.00446713	6834.74	4742.02	DOWN	Yes	ushA	5'-nucleotidase/UDP-sugar hydrolase
b0481	1.44964	1.54394e-09	1.39401e-08	286.506	782.253	UP	Yes	ybaK	Cys-tRNA(Pro) and Cys-tRNA(Cys) deacylase
b0482	0.777461	1.09073e-05	4.80181e-05	576.158	987.358	UP	Yes	ybaP	TraB family protein YbaP
b0483	-1.11369	1.511e-12	2.16462e-11	771.244	356.355	DOWN	Yes	ybaQ	putative DNA-binding transcriptional regulator YbaQ
b0484	-0.97761	3.5516e-09	3.00962e-08	7419.82	3768.32	DOWN	Yes	copA	Cu(+) exporting P-type ATPase
b0485	-1.57839	1.18675e-35	1.04387e-33	9938.34	3328.13	DOWN	Yes	glsA	glutaminase 1
b0486	-1.60709	2.09543e-22	8.15548e-21	7774.97	2552.59	DOWN	Yes	ybaT	putative transporter YbaT
b0487	-0.900216	2.0833e-08	1.50449e-07	1589.28	851.891	DOWN	Yes	cueR	DNA-binding transcriptional dual regulator CueR
b0488	-0.417908	0.0196907	0.0397795	631.279	472.896	DOWN	Yes	ybbJ	NfeD-like family protein
b0489	-0.763646	8.19968e-06	3.6949e-05	2591.34	1526.75	DOWN	Yes	qmcA	PHB domain-containing protein
b0490	1.21577	1.00548e-07	6.51268e-07	445.799	1035.08	UP	Yes	fetA	putative iron ABC exporter ATP-binding subunit FetA
b0491	1.30153	1.13629e-07	7.32585e-07	179.17	441.838	UP	Yes	fetB	putative iron ABC exporter membrane subunit FetB
b0492	0.125426	0.443881	0.544089	2298.61	2507.32	UP	No	cnoX	chaperedoxin
b0493	-0.0603865	0.64812	0.732382	750.479	719.838	DOWN	No	ybbO	NADP(+)-dependent aldehyde reductase
b0494	-0.528723	0.000716574	0.00215413	943.121	653.978	DOWN	Yes	tesA	multifunctional acyl-CoA thioesterase I and protease I and lysophospholipase L1
b0495	-0.522733	0.00111586	0.00317435	437.422	304.737	DOWN	Yes	ybbA	putative ABC transporter ATP-binding protein YbbA
b0496	-0.302201	0.0783657	0.127754	1067.59	866.198	DOWN	No	ybbP	putative ABC transporter membrane subunit YbbP
b0497	-0.12591	0.441083	0.541564	390.178	357.401	DOWN	No	rhsD	protein RhsD
b0498	2.02739	0.00016298	0.000566629	12.4056	50.4082	UP	Yes	ybbC	PF15631 family protein YbbC
b0499	-0.21764	0.590607	0.684451	25.8334	22.1752	DOWN	No	ylbH	putative RHS domain-containing protein YlbH
b0501	1.30148	0.0759545	0.12432	9.30524	22.7831	UP	No	ybbD	putative uncharacterized protein YbbD
b0502	0.130397	0.547364	0.644872	151.777	165.865	UP	No	ylbG	putative DNA-binding transcriptional regulator YlbG
b0503	0.993007	1.29324e-06	6.89414e-06	604.222	1202.12	UP	Yes	selU	tRNA 2-selenouridine synthase
b0504	-0.749215	0.0153398	0.0320496	106.75	63.6695	DOWN	Yes	allS	DNA-binding transcriptional activator AllS
b0505	-0.0456264	0.873563	0.914092	75.7065	73.1276	DOWN	No	allA	ureidoglycolate lyase
b0506	-0.358029	0.00540377	0.0128742	1766.81	1378.68	DOWN	Yes	allR	DNA-binding transcriptional repressor AllR
b0507	-0.62024	0.0121238	0.025959	105.601	68.7519	DOWN	Yes	gcl	glyoxylate carboligase
b0508	-0.485273	0.497844	0.59725	10.8589	7.77226	DOWN	No	hyi	hydroxypyruvate isomerase
b0509	-0.539127	0.284234	0.381349	28.5275	19.6701	DOWN	No	glxR	tartronate semialdehyde reductase 2
b0511	0.2085	0.795158	0.852952	10.1674	11.7892	UP	No	ybbW	putative allantoin transporter
b0512	-0.156292	0.615353	0.704589	54.7952	49.3825	DOWN	No	allB	allantoinase
b0513	0.790485	0.0023361	0.00615221	70.8443	122.255	UP	Yes	ybbY	putative purine transporter
b0514	0.0970465	0.644443	0.729351	139.746	149.329	UP	No	glxK	glycerate 2-kinase 2
b0515	0.577888	0.00314699	0.00799566	208.618	311.294	UP	Yes	allE	(S)-ureidoglycine aminohydrolase
b0516	0.0622675	0.765714	0.829257	122.103	127.277	UP	No	allC	allantoate amidohydrolase
b0517	-0.273604	0.390671	0.491889	84.5632	70.0864	DOWN	No	allD	ureidoglycolate dehydrogenase
b0518	0.347479	0.422389	0.523184	25.8082	32.8975	UP	No	fdrA	putative acyl-CoA synthetase FdrA
b0520	0.086629	0.79159	0.849747	49.5791	52.6823	UP	No	ylbF	DUF2877 domain-containing protein YlbF
b0521	0.0597957	0.839579	0.888895	60.9977	63.7643	UP	No	ybcF	putative carbamate kinase
b0522	1.01483	2.14468e-08	1.54375e-07	430.291	869.408	UP	Yes	purK	5-(carboxyamino)imidazole ribonucleotide synthase
b0523	1.01573	2.45828e-05	0.000101803	168.581	340.544	UP	Yes	purE	N(5)-carboxyaminoimidazole ribonucleotide mutase
b0524	1.55087	1.43439e-14	2.54372e-13	270.804	793.096	UP	Yes	lpxH	UDP-2%2C3-diacylglucosamine diphosphatase
b0525	1.48178	6.95602e-09	5.51218e-08	1992.11	5563.68	UP	Yes	ppiB	peptidyl-prolyl cis-trans isomerase B
b0526	0.849283	3.22311e-07	1.89255e-06	1866.47	3362.15	UP	Yes	cysS	cysteine--tRNA ligase
b0527	0.482269	0.127476	0.195005	31.4857	44.0733	UP	No	ybcI	conserved inner membrane protein YbcI
b0528	0.660475	0.0860135	0.138162	188.6	297.998	UP	No	ybcJ	putative RNA-binding protein YbcJ
b0529	0.610366	0.000366114	0.00117112	2334.79	3564.01	UP	Yes	folD	bifunctional 5%2C10-methylene-tetrahydrofolate dehydrogenase/ 5%2C10-methylene-tetrahydrofolate cyclohydrolase
b0530	-0.318814	0.646855	0.731328	14.2371	11.3887	DOWN	No	sfmA	putative fimbrial protein SfmA
b0531	1.56831	0.0731112	0.120428	4.90508	14.6235	UP	No	sfmC	putative fimbrial chaperone SfmC
b0532	-0.71268	0.0531767	0.0929166	50.9924	31.2975	DOWN	No	sfmD	putative fimbrial usher protein SfmD
b0533	-2.68208	0.059443	0.101966	4.73677	0.731424	DOWN	No	sfmH	putative fimbrial adhesin protein SfmH
b0534	1.25612	0.0990497	0.155913	7.3048	17.2915	UP	No	sfmF	putative fimbrial protein SfmF
b0535	1.01647	0.0894323	0.142664	11.3669	22.8223	UP	No	fimZ	putative LuxR family transcriptional regulator FimZ
b0537	-0.698569	2.89025e-05	0.000117263	624.016	384.69	DOWN	Yes	intD	DLP12 prophage%3B putative integrase
b0539	-0.273907	0.545463	0.643149	22.1104	18.4129	DOWN	No	exoD	DLP12 prophage%3B putative exonuclease ExoD
b0540	-0.397029	0.650758	0.734043	5.43006	4.12038	DOWN	No	insE-3	DLP12 prophage%3B IS3 element protein InsE
b0541	-0.0432311	0.96905	0.980194	2.69281	2.60963	DOWN	No	insF-3	DLP12 prophage%3B IS3 element protein InsF
b0542	-0.87483	0.1216	0.186731	20.3504	11.1098	DOWN	No	renD	DLP12 prophage%3B protein RenD
b0543	1.56296	1.56816e-06	8.25962e-06	96.7937	285.754	UP	Yes	emrE	multidrug/betaine/choline efflux transporter EmrE
b0544	1.40157	0.000772268	0.00230423	15.9256	42.0906	UP	Yes	ybcK	DLP12 prophage%3B putative recombinase
b0545	-0.0263405	0.945723	0.964585	41.8838	40.9764	DOWN	No	ybcL	DLP12 prophage%3B periplasmic protein YbcL
b0546	0.701154	0.000729531	0.00219	95.6473	155.722	UP	Yes	ybcM	DLP12 prophage%3B putative DNA-binding transcriptional regulator
b0547	-0.156914	0.808344	0.864146	9.5265	8.53737	DOWN	No	ybcN	DLP12 prophage%3B DNA base-flipping protein
b0549	0.15428	0.903516	0.93476	3.03063	3.35877	UP	No	ybcO	DLP12 prophage%3B putative nuclease YbcO
b0550	-0.976428	0.410581	0.511238	4.25622	2.15709	DOWN	No	rusA	DLP12 prophage%3B crossover junction endodeoxyribonuclease RusA
b0551	0.536322	0.320382	0.420358	18.5469	26.6874	UP	No	ybcQ	DLP12 prophage%3B putative antitermination protein
b0552	-0.756991	0.041531	0.0754455	35.0848	20.8329	DOWN	Yes	insH-2	DLP12 prophage%3B IS5 transposase and trans-activator
b0553	-0.747597	4.12865e-05	0.000161834	660.867	393.549	DOWN	Yes	nmpC	DLP12 prophage%3B putative outer membrane porin NmpC
b0554	-1.68088	0.0669197	0.112113	9.51677	3.00728	DOWN	No	essD	DLP12 prophage%3B putative phage lysis protein
b0555	-0.30866	0.445875	0.545924	34.4177	27.9321	DOWN	No	rrrD	DLP12 prophage%3B lysozyme
b0556	-0.286633	0.854064	0.899467	2.27465	1.89593	DOWN	No	rzpD	DLP12 prophage%3B putative prophage endopeptidase RzpD
b0557	2.67302	1.3234e-15	2.59835e-14	84.0412	535.275	UP	Yes	borD	DLP12 prophage%3B prophage lipoprotein BorD
b0558	2.5054	1.27212e-08	9.54743e-08	13.4638	75.8873	UP	Yes	ybcV	DLP12 prophage%3B protein YbcV
b0559	1.57354	4.51983e-08	3.12551e-07	59.2477	176.19	UP	Yes	ybcW	DLP12 prophage%3B protein YbcW
b0560	-0.472439	0.369668	0.471138	22.1643	15.9367	DOWN	No	nohD	DLP12 prophage%3B putative DNA-packaging protein NohD
b0561	-1.65416	0.0887033	0.141759	8.38918	2.7284	DOWN	No	tfaD	DLP12 prophage%3B putative tail fiber assembly protein TfaD
b0562	-0.487897	0.294523	0.392817	21.7282	15.4098	DOWN	No	ybcY	DLP12 prophage%3B putative SAM-dependent methyltransferase YbcY
b0563	0.36163	0.702584	0.776764	5.42154	6.90436	UP	No	tfaX	DLP12 prophage%3B protein TfaX
b0564	2.37468	5.04863e-09	4.11946e-08	319.972	1659.08	UP	Yes	appY	DNA-binding transcriptional activator AppY
b0565	2.50156	5.11837e-39	5.35967e-37	2734.22	15482.9	UP	Yes	ompT	outer membrane protease VII (outer membrane protein 3b)
b0566	-0.748427	0.0426064	0.0770173	49.6323	29.6662	DOWN	Yes	envY	DNA-binding transcriptional activator EnvY
b0567	-0.0804573	0.740135	0.809126	127.888	121.043	DOWN	No	ybcH	DUF4434 domain-containing protein YbcH
b0568	-0.418127	0.0120589	0.0258668	484.376	362.625	DOWN	Yes	nfrA	bacteriophage N4 receptor%2C outer membrane protein
b0569	-0.374608	0.11275	0.174603	220.374	170.104	DOWN	No	nfrB	bacteriophage N4 receptor%2C inner membrane subunit
b0570	0.61196	0.00711621	0.0163602	228.824	349.454	UP	Yes	cusS	sensory histidine kinase CusS
b0571	0.582698	0.0048526	0.0116685	293.603	439.266	UP	Yes	cusR	DNA-binding transcriptional activator CusR
b0572	0.538625	0.120298	0.18499	26.9975	39.3722	UP	No	cusC	copper/silver export system outer membrane channel
b0573	-0.445146	0.745527	0.813131	4.10527	3.04096	DOWN	No	cusF	copper/silver export system periplasmic binding protein
b0574	-0.303986	0.508853	0.608465	24.6441	19.9188	DOWN	No	cusB	copper/silver export system membrane fusion protein
b0575	-0.119765	0.605697	0.697162	156.414	144.063	DOWN	No	cusA	copper/silver export system RND permease
b0576	0.702351	0.000952468	0.00277598	192.151	312.498	UP	Yes	pheP	phenylalanine:H(+) symporter PheP
b0577	0.789196	6.7684e-05	0.000255734	872.892	1508.14	UP	Yes	ybdG	miniconductance mechanosensitive channel YbdG
b0578	-0.305352	0.0657388	0.110448	11862.5	9599.22	DOWN	No	nfsB	NAD(P)H nitroreductase NfsB
b0579	-0.909958	1.3948e-05	6.02588e-05	293.062	156.167	DOWN	Yes	ybdF	PF04237 family protein YbdF
b0580	-0.657804	0.0831819	0.134547	90.7727	57.5185	DOWN	No	ybdJ	DUF1158 domain-containing protein YbdJ
b0581	-1.38414	4.0066e-09	3.36922e-08	1808.38	693.176	DOWN	Yes	ybdK	carboxylate-amine ligase
b0582	-0.146434	0.757711	0.823021	17.4984	15.7099	DOWN	No	insL-2	IS186/IS421 transposase
b0583	-0.484778	0.141803	0.213505	51.9335	36.9888	DOWN	No	entD	phosphopantetheinyl transferase EntD
b0584	0.0544492	0.780896	0.84073	165.39	171.507	UP	No	fepA	ferric enterobactin outer membrane transporter
b0585	0.166403	0.608102	0.699198	48.7437	54.5629	UP	No	fes	enterochelin esterase
b0586	0.29449	0.145937	0.21831	299.467	367	UP	No	entF	apo-serine activating enzyme
b0587	1.1305	0.0274352	0.0527359	8.28235	18.1222	UP	Yes	fepE	polysaccharide co-polymerase family protein FepE
b0588	0.442237	0.5661	0.66198	14.0311	19.0763	UP	No	fepC	ferric enterobactin ABC transporter ATP binding subunit
b0589	0.712602	0.0338515	0.0632989	49.2957	80.6866	UP	Yes	fepG	ferric enterobactin ABC transporter membrane subunit FepG
b0590	0.196465	0.626239	0.713523	46.0804	52.5729	UP	No	fepD	ferric enterobactin ABC transporter membrane subunit FebD
b0591	0.300529	0.365796	0.467123	48.5842	59.6437	UP	No	entS	enterobactin exporter EntS
b0592	0.628193	0.0324966	0.0610509	51.998	80.1393	UP	Yes	fepB	ferric enterobactin ABC transporter periplasmic binding protein
b0593	1.4713	4.83707e-07	2.75563e-06	53.3554	147.797	UP	Yes	entC	isochorismate synthase EntC
b0594	1.00136	1.79602e-06	9.33677e-06	83.9794	168.137	UP	Yes	entE	2%2C3-dihydroxybenzoate-AMP ligase
b0595	1.53553	4.17862e-09	3.50717e-08	57.2205	165.731	UP	Yes	entB	enterobactin synthase component B
b0596	0.419442	0.0251347	0.0489341	163.809	219.166	UP	Yes	entA	2%2C3-dihydro-2%2C3-dihydroxybenzoate dehydrogenase
b0597	0.63191	0.0529046	0.0925146	47.907	74.2672	UP	No	entH	proofreading thioesterase in enterobactin biosynthesis
b0598	-1.41434	5.46363e-07	3.08065e-06	3641.37	1366.52	DOWN	Yes	cstA	carbon starvation protein A
b0599	-1.05657	4.30669e-12	5.75708e-11	742.346	357.083	DOWN	Yes	hcxA	hydroxycarboxylate dehydrogenase A
b0600	-2.21277	1.56507e-23	6.61845e-22	940.313	203	DOWN	Yes	ybdL	methionine-oxo-acid transaminase%2C PLP-dependent
b0601	-0.26895	0.261315	0.354492	84.1209	69.7869	DOWN	No	ybdM	ParB-like nuclease domain-containing protein YbdM
b0602	0.0317687	0.934243	0.955757	25.5227	26.155	UP	No	ybdN	putative PAPS reductase/DUF3440 domain-containing protein YbdN
b0603	0.493449	0.0890398	0.142244	59.0091	82.8275	UP	No	ybdO	putative LysR family DNA-binding transcriptional regulator YbdO
b0604	0.279857	0.105623	0.164727	423.984	514.436	UP	No	dsbG	protein sulfenic acid reductase DsbG
b0605	-0.258563	0.0854832	0.13741	22390.4	18716.4	DOWN	No	ahpC	alkyl hydroperoxide reductase%2C AhpC component
b0606	-0.285794	0.0982195	0.154772	7874.75	6459.86	DOWN	No	ahpF	alkyl hydroperoxide reductase%2C AhpF component
b0607	-0.302642	0.0271789	0.0523119	3683.76	2986.88	DOWN	Yes	uspG	universal stress protein G
b0608	-0.437687	0.0343312	0.0640597	201.453	148.822	DOWN	Yes	ybdR	putative Zn(2(+))-dependent alcohol dehydrogenase YbdR
b0610	-0.135397	0.408903	0.509738	1250.6	1138.74	DOWN	No	rnk	nucleoside diphosphate kinase regulator
b0611	0.0768966	0.556457	0.652961	1256.78	1325.43	UP	No	rna	RNase I
b0612	-0.291032	0.376609	0.478188	92.5387	75.6399	DOWN	No	citT	citrate:succinate antiporter
b0613	-0.643949	0.152878	0.226995	35.7446	22.8039	DOWN	No	citG	triphosphoribosyl-dephospho-CoA synthase
b0614	-0.414152	0.145182	0.217476	78.3814	58.6513	DOWN	No	citX	apo-citrate lyase phosphoribosyl-dephospho-CoA transferase
b0615	-1.24457	1.53235e-13	2.44177e-12	348.803	147.227	DOWN	Yes	citF	citrate lyase alpha subunit
b0616	-1.22767	2.70095e-06	1.35811e-05	209.998	89.606	DOWN	Yes	citE	citrate lyase beta subunit
b0617	-0.934982	0.0109217	0.0236968	50.2179	26.2762	DOWN	Yes	citD	citrate lyase acyl carrier protein
b0618	-0.953221	0.00488274	0.0117282	98.3684	50.8808	DOWN	Yes	citC	citrate lyase synthetase
b0619	-0.457881	0.0177349	0.0362444	302.531	220.346	DOWN	Yes	dpiB	sensory histidine kinase DpiB
b0620	0.722136	0.0033719	0.00846924	546.907	902.228	UP	Yes	dpiA	DNA-binding transcriptional dual regulator DpiA
b0621	0.876438	0.00228729	0.00604538	13604.1	24975.1	UP	Yes	dcuC	anaerobic C4-dicarboxylate transporter DcuC
b0622	2.78837	7.6285e-26	3.76968e-24	231.093	1595.55	UP	Yes	pagP	Lipid IVA palmitoyltransferase
b0623	2.777	2.81541e-14	4.83678e-13	34769.9	238321	UP	Yes	cspE	transcription antiterminator and regulator of RNA stability
b0624	-0.188387	0.251604	0.34333	311.22	273.151	DOWN	No	crcB	F(-) channel
b0627	0.689824	0.0704053	0.116626	191.4	308.632	UP	No	tatE	twin arginine protein translocation system-TatE protein
b0628	0.985476	3.69137e-09	3.11606e-08	5775.26	11434.3	UP	Yes	lipA	lipoyl synthase
b0629	-0.208641	0.309585	0.409367	141.271	122.251	DOWN	No	ybeF	putative LysR-type DNA-binding transcriptional regulator YbeF
b0630	0.819126	0.0169636	0.0349364	148.017	260.871	UP	Yes	lipB	lipoyl(octanoyl) transferase
b0631	-0.47208	0.00476546	0.011503	690.495	497.658	DOWN	Yes	ybeD	DUF493 domain-containing protein YbeD
b0632	1.05898	4.21505e-09	3.52429e-08	2019.07	4206.4	UP	Yes	dacA	D-alanyl-D-alanine carboxypeptidase DacA
b0633	0.274644	0.0694526	0.11542	2527.23	3057.18	UP	No	rlpA	rare lipoprotein RlpA
b0634	0.367744	0.00395587	0.00975767	897.773	1158.42	UP	Yes	mrdB	SEDS family protein MrdB
b0635	0.700924	4.18619e-05	0.000163362	859.674	1396.96	UP	Yes	mrdA	peptidoglycan DD-transpeptidase MrdA
b0636	0.636588	0.00857579	0.0191453	355.935	552.886	UP	Yes	rlmH	23S rRNA m(3)psi1915 methyltransferase
b0637	0.563749	3.48625e-05	0.000138882	594.691	878.897	UP	Yes	rsfS	ribosomal silencing factor RsfS
b0638	1.21595	1.25733e-08	9.46871e-08	157.003	364.783	UP	Yes	cobC	putative adenosylcobalamin phosphatase/alpha-ribazole phosphatase
b0639	0.988505	4.75063e-10	4.66368e-09	522.278	1036.03	UP	Yes	nadD	nicotinate-mononucleotide adenylyltransferase
b0640	1.28376	2.77937e-14	4.7936e-13	770.686	1876.28	UP	Yes	holA	DNA polymerase III subunit delta
b0641	0.6937	7.07188e-05	0.00026583	2366.84	3828.38	UP	Yes	lptE	lipopolysaccharide assembly protein LptE
b0642	0.450826	0.000348972	0.00112356	18037.3	24653.8	UP	Yes	leuS	leucine--tRNA ligase
b0643	-0.95547	0.000184532	0.000632557	4919.71	2537.32	DOWN	Yes	ybeL	DUF1451 domain-containing protein YbeL
b0644	-0.437315	0.0292118	0.0556643	312.449	230.928	DOWN	Yes	ybeQ	Sel1 repeat-containing protein YbeQ
b0645	0.217018	0.806909	0.863242	5.11933	5.91526	UP	No	ybeR	DUF1266 domain-containing protein YbeR
b0646	-0.752209	0.0926105	0.147093	32.1257	18.9322	DOWN	No	djlB	putative chaperone
b0647	-0.098169	0.928942	0.951894	6.12244	5.78533	DOWN	No	ybeT	Sel1 repeat-containing protein YbeT
b0648	0.40087	0.472062	0.571936	10.6468	14.0532	UP	No	ybeU	DUF1266 domain-containing protein YbeU
b0649	-0.402029	0.250111	0.34193	65.0576	49.2189	DOWN	No	djlC	co-chaperone DjlC
b0650	-0.529457	0.0275795	0.0529903	408.716	283.414	DOWN	Yes	hscC	chaperone protein HscC
b0651	0.138046	0.421772	0.522669	6275.72	6906.21	UP	No	rihA	pyrimidine-specific ribonucleoside hydrolase RihA
b0652	1.26968	8.45276e-06	3.80504e-05	288.348	695.086	UP	Yes	gltL	glutamate/aspartate ABC transporter ATP binding subunit
b0653	1.05636	0.00180478	0.00488295	195.732	406.968	UP	Yes	gltK	glutamate/aspartate ABC transporter membrane subunit GltK
b0654	0.930096	0.00586032	0.0138643	245.079	466.779	UP	Yes	gltJ	glutamate/aspartate ABC transporter membrane subunit GltJ
b0655	0.223589	0.336234	0.437761	2375.93	2774.15	UP	No	gltI	glutamate/aspartate ABC transporter periplasmic binding protein
b0656	1.65425	0.000175132	0.00060505	71.5647	225.119	UP	Yes	insH-3	IS5 transposase and trans-activator
b0657	0.624137	1.17717e-05	5.16688e-05	1357.46	2092.23	UP	Yes	lnt	apolipoprotein N-acyltransferase
b0658	0.4635	0.00259368	0.00674174	2121.54	2925.34	UP	Yes	ybeX	CorC-HlyC family protein YbeX
b0659	-0.372525	0.037899	0.0696531	1470.9	1136.23	DOWN	Yes	ybeY	endoribonuclease YbeY
b0660	-0.376942	0.00646241	0.0150698	4114.56	3168.69	DOWN	Yes	ybeZ	PhoH-like protein
b0661	0.401772	0.0397591	0.0726769	2044.9	2701.63	UP	Yes	miaB	isopentenyl-adenosine A37 tRNA methylthiolase
b0662	-0.56475	0.00015672	0.000547029	4591.83	3104.7	DOWN	Yes	ubiF	2-octaprenyl-3-methyl-6-methoxy-1%2C4-benzoquinol hydroxylase
b0674	-0.475027	0.0492255	0.0872255	2159.38	1553.71	DOWN	Yes	asnB	asparagine synthetase B
b0675	0.254116	0.0650205	0.109438	1467.91	1750.43	UP	No	umpH	UMP phosphatase
b0676	0.127066	0.338774	0.439896	2541.54	2775.94	UP	No	nagC	DNA-binding transcriptional dual regulator NagC
b0677	0.280309	0.0407835	0.0743024	3305.33	4014.67	UP	Yes	nagA	N-acetylglucosamine-6-phosphate deacetylase
b0678	-0.647398	5.25528e-05	0.000202388	3464.41	2212.25	DOWN	Yes	nagB	glucosamine-6-phosphate deaminase
b0679	-0.0448604	0.827636	0.879213	8884.62	8613.05	DOWN	No	nagE	N-acetylglucosamine specific PTS enzyme IIABC component
b0680	0.527801	7.38042e-05	0.000276013	10670.9	15384.1	UP	Yes	glnS	glutamine--tRNA ligase
b0681	-0.816372	0.0182559	0.037171	879.095	499.501	DOWN	Yes	chiP	chitobiose outer membrane channel
b0682	-0.685108	0.0239427	0.0470299	54.5103	33.8498	DOWN	Yes	chiQ	lipoprotein ChiQ
b0683	1.10517	6.21525e-07	3.47769e-06	2180.53	4690.5	UP	Yes	fur	DNA-binding transcriptional dual regulator Fur
b0684	1.4529	6.70494e-10	6.42448e-09	2695.96	7380.06	UP	Yes	fldA	flavodoxin 1
b0685	0.181736	0.270298	0.365191	306.272	347.107	UP	No	ybfE	LexA-regulated protein
b0686	-0.00957886	0.953508	0.970274	636.284	632.187	DOWN	No	ybfF	esterase
b0687	0.0867734	0.573774	0.66953	3230.23	3430.5	UP	No	seqA	SeqA%2C negative modulator of initiation of replication
b0688	-0.152544	0.36966	0.471138	12504.7	11250.5	DOWN	No	pgm	phosphoglucomutase
b0689	1.26146	0.00388534	0.00960525	21.2306	50.5794	UP	Yes	ybfP	lipoprotein YbfP
b0691	-0.122161	0.90971	0.9394	6.13248	5.61517	DOWN	No	ybfG	PF10964 domain-containing protein YbfG
b0692	-0.479052	0.106314	0.165629	106.293	76.5346	DOWN	No	potE	putrescine:H(+) symporter/putrescine:ornithine antiporter PotE
b0693	-0.544777	0.0950747	0.150518	105.156	72.2802	DOWN	No	speF	ornithine decarboxylase%2C degradative
b0694	0.129357	0.652643	0.735981	88.3004	96.3087	UP	No	kdpE	DNA-binding transcriptional activator KdpE
b0695	-0.153855	0.264841	0.358612	705.168	634.049	DOWN	No	kdpD	sensory histidine kinase KdpD
b0696	0.137581	0.596667	0.689023	71.9293	78.911	UP	No	kdpC	K(+) transporting P-type ATPase subunit KdpC
b0697	-0.035486	0.874873	0.91457	112.295	109.422	DOWN	No	kdpB	K(+) transporting P-type ATPase subunit KdpB
b0698	0.632113	0.0901811	0.143598	31.398	48.6386	UP	No	kdpA	K(+) transporting P-type ATPase subunit KdpA
b0699	1.47072	2.13449e-10	2.22747e-09	6050.9	16770.7	UP	Yes	ybfA	DUF2517 domain-containing protein YbfA
b0700	1.00027	1.57185e-11	1.94906e-10	1537.35	3074.73	UP	Yes	rhsC	rhs element protein RhsC
b0702	2.23357	9.94691e-09	7.66138e-08	48.4765	227.706	UP	Yes	ybfB	uncharacterized protein YbfB
b0703	1.59836	3.25019e-08	2.29076e-07	71.6439	216.745	UP	Yes	ybfO	conserved protein%2C rhs-like YbfO
b0704	2.1841	4.43336e-07	2.5421e-06	45.7024	207.55	UP	Yes	ybfC	uncharacterized protein YbfC
b0705	2.41933	1.03103e-11	1.30676e-10	58.7839	314.439	UP	Yes	ybfL	putative transposase YbfL
b0706	2.50766	6.75483e-13	1.02795e-11	48.8219	277.642	UP	Yes	ybfD	H repeat-associated putative transposase YbfD
b0707	-0.302845	0.0994964	0.156504	1030.88	835.588	DOWN	No	ybgA	DUF1722 domain-containing protein YbgA
b0708	-0.588988	0.0027594	0.00712198	1263.37	839.88	DOWN	Yes	phr	deoxyribodipyrimidine photolyase (photoreactivation)
b0709	0.88857	9.33636e-05	0.000341608	1325.9	2454.3	UP	Yes	dtpD	dipeptide:H(+) symporter DtpD
b0710	-1.69786	4.18367e-18	1.07601e-16	6230.86	1920.96	DOWN	Yes	ybgI	radiation resistance protein YbgI
b0711	-1.7035	3.80995e-21	1.29893e-19	3197.1	981.982	DOWN	Yes	pxpB	5-oxoprolinase component B
b0712	-1.5978	3.65603e-16	7.76775e-15	3871.04	1279.31	DOWN	Yes	pxpC	5-oxoprolinase component C
b0713	-0.962349	6.57558e-08	4.36849e-07	1121.87	576.174	DOWN	Yes	pxpA	5-oxoprolinase component A
b0714	-0.67765	0.00010376	0.000376514	479.956	300.296	DOWN	Yes	nei	endonuclease VIII
b0715	-0.0835891	0.610727	0.701299	867.907	818.952	DOWN	No	abrB	putative regulator
b0716	0.317919	0.290885	0.389322	61.1745	76.1561	UP	No	ybgO	putative fimbrial protein YbgO
b0717	-0.482147	0.481793	0.581164	17.4446	12.5366	DOWN	No	ybgP	putative fimbrial chaperone YbgP
b0718	-0.262746	0.407046	0.507739	61.9847	51.4882	DOWN	No	ybgQ	putative fimbrial usher protein YbgQ
b0719	-0.30282	0.710138	0.783736	7.22537	5.77529	DOWN	No	ybgD	putative fimbrial protein YbgD
b0720	-0.585779	0.00708589	0.016299	8160.74	5437.86	DOWN	Yes	gltA	citrate synthase
b0721	-0.810934	0.00105853	0.00303285	2726.05	1554.26	DOWN	Yes	sdhC	succinate:quinone oxidoreductase%2C membrane protein SdhC
b0722	-0.523693	0.0457339	0.0818965	1481.3	1030.78	DOWN	Yes	sdhD	succinate:quinone oxidoreductase%2C membrane protein SdhD
b0723	-0.500333	0.0249425	0.0486246	7613.4	5382.69	DOWN	Yes	sdhA	succinate:quinone oxidoreductase%2C FAD binding protein
b0724	-0.151201	0.411944	0.512222	2618.98	2358.89	DOWN	No	sdhB	succinate:quinone oxidoreductase%2C iron-sulfur cluster binding protein
b0726	0.586899	0.000420295	0.00132601	13690.9	20564.2	UP	Yes	sucA	subunit of E1(0) component of 2-oxoglutarate dehydrogenase
b0727	1.14742	7.16612e-13	1.08304e-11	7677.1	17006.2	UP	Yes	sucB	dihydrolipoyltranssuccinylase
b0728	0.985541	1.21736e-08	9.22476e-08	5313.84	10521.6	UP	Yes	sucC	succinyl-CoA synthetase subunit beta
b0729	1.1974	1.05519e-11	1.32972e-10	2951.53	6768.55	UP	Yes	sucD	succinyl-CoA synthetase subunit alpha
b0730	-0.0914257	0.68807	0.764755	386.473	362.491	DOWN	No	mngR	DNA-binding transcriptional repressor MngR
b0731	-0.0479454	0.86764	0.909409	53.2853	51.3705	DOWN	No	mngA	2-O-alpha-mannosyl-D-glycerate specific PTS enzyme II
b0732	-0.24515	0.102963	0.161036	407.731	344.247	DOWN	No	mngB	alpha-mannosidase
b0733	0.316066	0.0603476	0.103111	80595.4	100336	UP	No	cydA	cytochrome bd-I ubiquinol oxidase subunit I
b0734	0.440193	0.0131565	0.0279393	43396.7	58880.4	UP	Yes	cydB	cytochrome bd-I ubiquinol oxidase subunit II
b0735	0.650626	3.42002e-05	0.000136491	2458.98	3860.19	UP	Yes	ybgE	cyd operon protein YbgE
b0736	0.546269	0.0534198	0.0932385	429.868	627.41	UP	No	ybgC	esterase/thioesterase
b0737	1.21528	5.71199e-06	2.65553e-05	664.055	1541.37	UP	Yes	tolQ	Tol-Pal system protein TolQ
b0738	0.950323	4.02611e-05	0.000158238	328.478	634.462	UP	Yes	tolR	Tol-Pal system protein TolR
b0739	0.680409	0.0016571	0.00451824	1498.87	2401.69	UP	Yes	tolA	Tol-Pal system protein TolA
b0740	1.04536	1.67701e-10	1.78584e-09	4968.68	10254.5	UP	Yes	tolB	Tol-Pal system periplasmic protein TolB
b0741	0.989605	5.47291e-12	7.14239e-11	4842.25	9614.61	UP	Yes	pal	peptidoglycan-associated outer membrane lipoprotein Pal
b0742	1.50434	2.78694e-11	3.3673e-10	3083.39	8746.91	UP	Yes	cpoB	cell division coordinator CpoB
b0750	-1.14261	6.74179e-11	7.68145e-10	935.583	424.036	DOWN	Yes	nadA	quinolinate synthase
b0751	-0.526234	0.00193728	0.00519839	683.482	474.768	DOWN	Yes	pnuC	nicotinamide riboside transporter
b0752	-0.181071	0.257289	0.350111	546.213	481.976	DOWN	No	zitB	Zn(2(+))/Cd(2(+))/Ni(2(+))/Cu(2(+)) exporter
b0753	-0.458102	0.0344309	0.064169	449.248	326.78	DOWN	Yes	ybgS	PF13985 family protein YbgS
b0754	-0.0806105	0.562129	0.658914	3726.44	3523.82	DOWN	No	aroG	3-deoxy-7-phosphoheptulonate synthase%2C Phe-sensitive
b0755	0.242537	0.162333	0.238537	4712.46	5575.1	UP	No	gpmA	2%2C3-bisphosphoglycerate-dependent phosphoglycerate mutase
b0756	0.145303	0.459907	0.559225	3974.67	4396.22	UP	No	galM	galactose-1-epimerase
b0757	-0.21553	0.329592	0.4309	5121.47	4411.21	DOWN	No	galK	galactokinase
b0758	-0.188677	0.345476	0.447147	4408.02	3868.08	DOWN	No	galT	galactose-1-phosphate uridylyltransferase
b0759	0.0064017	0.966998	0.979244	9718.58	9762.07	UP	No	galE	UDP-glucose 4-epimerase
b0760	-0.217122	0.195862	0.280678	598.082	514.812	DOWN	No	modF	ABC family protein ModF
b0761	-0.0172461	0.906718	0.93697	829.513	819.762	DOWN	No	modE	DNA-binding transcriptional dual regulator ModE
b0762	-0.477747	0.0867628	0.139061	477.652	342.784	DOWN	No	acrZ	multidrug efflux pump accessory protein AcrZ
b0763	0.651768	3.53266e-05	0.000140512	911.286	1431.31	UP	Yes	modA	molybdate ABC transporter periplasmic binding protein
b0764	0.140405	0.398838	0.500148	291.095	320.784	UP	No	modB	molybdate ABC transporter membrane subunit
b0765	0.134458	0.463959	0.563361	554.246	608.11	UP	No	modC	molybdate ABC transporter ATP binding subunit
b0766	1.04511	1.42161e-08	1.0615e-07	530.431	1094.02	UP	Yes	ybhA	pyridoxal phosphate/fructose-1%2C6-bisphosphate phosphatase
b0767	-0.0962038	0.440337	0.540951	6228.29	5826.77	DOWN	No	pgl	6-phosphogluconolactonase
b0768	-0.310701	0.310623	0.41037	62.047	50.1518	DOWN	No	ybhD	putative DNA-binding transcriptional regulator YbhD
b0769	0.231037	0.685849	0.762725	10.6727	12.4716	UP	No	ybhH	putative isomerase YbhH
b0770	-0.0607113	0.926686	0.951123	12.6548	12.2701	DOWN	No	ybhI	putative tricarboxylate transporter
b0771	-0.162797	0.456078	0.555632	166.61	149.032	DOWN	No	ybhJ	putative hydratase YbhJ
b0772	0.509434	0.0126122	0.0269004	1066.77	1518.57	UP	Yes	ybhC	outer membrane lipoprotein YhbC
b0773	0.0240353	0.866995	0.90895	661.184	672.12	UP	No	ybhB	putative kinase inhibitor
b0774	0.614655	0.0133064	0.0282303	79.3677	121.646	UP	Yes	bioA	adenosylmethionine-8-amino-7-oxononanoate aminotransferase
b0775	0.0202668	0.935232	0.955971	95.6844	97.221	UP	No	bioB	biotin synthase
b0776	0.23456	0.573277	0.669305	50.3984	59.4275	UP	No	bioF	8-amino-7-oxononanoate synthase
b0777	3.05969	1.78758e-26	9.35927e-25	30.7565	256.137	UP	Yes	bioC	malonyl-acyl carrier protein methyltransferase
b0778	1.4666	7.14016e-07	3.96495e-06	37.0658	102.434	UP	Yes	bioD	dethiobiotin synthetase
b0779	-0.435174	0.00173179	0.0047044	5785	4279.07	DOWN	Yes	uvrB	excision nuclease subunit B
b0780	0.624883	0.00324772	0.00819006	659.617	1016.68	UP	Yes	ybhK	putative transferase YbhK
b0781	-0.726195	4.6525e-08	3.20215e-07	7466.21	4513.49	DOWN	Yes	moaA	GTP 3'%2C8'-cyclase
b0782	-1.54334	1.10743e-09	1.02321e-08	5399.08	1852.76	DOWN	Yes	moaB	MoaB protein
b0783	-1.32624	2.28391e-12	3.18877e-11	2772.19	1105.98	DOWN	Yes	moaC	cyclic pyranopterin monophosphate synthase
b0784	-0.771104	8.3022e-05	0.000306061	1118.26	655.567	DOWN	Yes	moaD	molybdopterin synthase sulfur carrier subunit
b0785	-0.973536	1.72291e-05	7.35665e-05	1568.52	799.146	DOWN	Yes	moaE	molybdopterin synthase catalytic subunit
b0786	1.58961	4.37395e-28	2.46623e-26	4002.48	12046.2	UP	Yes	ybhL	Bax1-I family protein YbhL
b0787	1.783	2.13732e-10	2.22747e-09	36.4635	124.936	UP	Yes	ybhM	Bax1-I family protein YbhM
b0788	-0.937609	0.000489675	0.00151982	99.5298	51.8568	DOWN	Yes	ybhN	conserved inner membrane protein YbhN
b0789	-0.471542	0.00535504	0.0127789	423.67	305.631	DOWN	Yes	clsB	cardiolipin synthase B
b0790	-0.290369	0.074594	0.122494	319.568	261.236	DOWN	No	ybhP	endonuclease/exonuclease/phosphatase domain-containing protein YbhP
b0791	-0.767101	0.000105966	0.000382626	2249.03	1321.91	DOWN	Yes	ybhQ	putative inner membrane protein
b0792	-0.498592	0.0956532	0.151325	900.517	637.76	DOWN	No	ybhR	putative ABC exporter membrane subunit YbhR
b0793	-0.533583	0.0350382	0.0650752	711.158	491.693	DOWN	Yes	ybhS	putative ABC exporter membrane subunit YbhS
b0794	-0.574811	0.0162723	0.0338052	3629.7	2437.3	DOWN	Yes	ybhF	putative ABC exporter ATP binding subunit
b0795	-0.457981	0.062847	0.106349	5708.29	4156.06	DOWN	No	ybhG	HlyD_D23 family protein YbhG
b0796	-0.357518	0.14427	0.216258	2055.23	1604.53	DOWN	No	cecR	DNA-binding transcriptional dual regulator CecR
b0797	0.752596	4.13889e-06	1.98721e-05	1415.65	2385.01	UP	Yes	rhlE	ATP-dependent RNA helicase RhlE
b0798	-0.90265	0.00890757	0.0197736	1515.09	810.742	DOWN	Yes	ybiA	N-glycosidase YbiA
b0799	-0.576306	0.00129919	0.00363244	3750.34	2515.66	DOWN	Yes	dinG	ATP-dependent DNA helicase DinG
b0800	-0.452535	0.00288403	0.00740453	2414.07	1764.48	DOWN	Yes	ybiB	nonspecific DNA-binding protein YbiB
b0801	-0.386251	0.0177602	0.0362794	946.349	724.181	DOWN	Yes	hcxB	hydroxycarboxylate dehydrogenase B
b0802	0.0800393	0.68072	0.759271	306.849	324.018	UP	No	ybiJ	DUF1471 domain-containing protein YbiJ
b0803	-0.60297	0.00595853	0.0140513	139.395	91.9243	DOWN	Yes	ybiI	zinc finger domain-containing protein YbiI
b0804	-0.57955	0.0323894	0.0609405	86.9662	58.0581	DOWN	Yes	ybiX	PKHD-type hydroxylase YbiX
b0805	0.342513	0.143612	0.215523	135.134	170.968	UP	No	fiu	putative iron siderophore outer membrane transporter
b0806	-0.995163	0.000959713	0.00279155	101.843	51.2944	DOWN	Yes	mcbA	DUF1471 domain-containing protein McbA
b0807	0.0938752	0.638307	0.723897	354.907	379.169	UP	No	rlmF	23S rRNA m(6)A1618 methyltransferase
b0808	-0.911244	0.000442558	0.00138828	757.27	403.002	DOWN	Yes	ybiO	moderate conductance mechanosensitive channel
b0809	2.93125	0.00160334	0.00438797	913.777	6969.96	UP	Yes	glnQ	L-glutamine ABC transporter ATP binding subunit
b0810	2.66203	0.00624959	0.0146278	589.451	3730.7	UP	Yes	glnP	L-glutamine ABC transporter membrane subunit
b0811	2.38073	0.00726587	0.0166261	2688.03	13999.2	UP	Yes	glnH	L-glutamine ABC transporter periplasmic binding protein
b0812	-1.04933	1.65583e-08	1.22187e-07	45949.9	22202.8	DOWN	Yes	dps	stationary phase nucleoid protein that sequesters iron and protects DNA from damage
b0813	-0.149871	0.543725	0.641788	136.031	122.477	DOWN	No	rhtA	L-threonine/L-homoserine exporter
b0814	2.14911	4.78277e-29	2.88146e-27	12076.9	53566.8	UP	Yes	ompX	outer membrane protein X
b0815	0.634223	9.82424e-05	0.000358267	302.283	468.875	UP	Yes	opgE	phosphoethanolamine transferase
b0817	-0.260004	0.210513	0.297696	340.166	283.915	DOWN	No	mntR	DNA-binding transcriptional dual regulator MntR
b0818	-0.209829	0.366745	0.467928	271.728	234.636	DOWN	No	ybiR	putative transporter YbiR
b0819	1.42336	2.881e-22	1.0923e-20	853.973	2290.29	UP	Yes	ldtB	L%2CD-transpeptidase YbiS
b0820	0.265107	0.0718672	0.11869	2805.08	3370.91	UP	No	ybiT	ABC transporter ATP-binding protein YbiT
b0821	0.00912546	0.968132	0.979782	126.165	126.781	UP	No	ybiU	DUF1479 domain-containing protein YbiU
b0822	0.710389	0.00839668	0.0188219	126.189	206.21	UP	Yes	ybiV	sugar phosphatase
b0823	-0.606175	0.000206166	0.000699934	897.379	589.879	DOWN	Yes	ybiW	putative pyruvate formate lyase
b0824	-0.697485	0.00436029	0.0106171	98.5546	60.738	DOWN	Yes	ybiY	putative pyruvate formate-lyase activating enzyme YbiY
b0825	-0.822055	7.84493e-05	0.000290177	576.719	326.544	DOWN	Yes	fsaA	fructose-6-phosphate aldolase 1
b0826	0.17793	0.1516	0.225325	909.697	1029.17	UP	No	moeB	molybdopterin-synthase adenylyltransferase
b0827	-0.0571577	0.693096	0.768593	2307.29	2217.7	DOWN	No	moeA	molybdopterin molybdotransferase
b0828	-0.349793	0.0593763	0.101927	1189.12	933.088	DOWN	No	iaaA	isoaspartyl dipeptidase proenzyme
b0829	0.120772	0.617431	0.705741	1922.9	2090.65	UP	No	gsiA	glutathione ABC transporter ATP binding subunit GsiA
b0830	0.671015	0.0305952	0.058049	1682.99	2679.5	UP	Yes	gsiB	glutathione ABC transporter periplasmic binding protein
b0831	0.829374	0.0255047	0.0494794	326.335	579.736	UP	Yes	gsiC	glutathione ABC transporter membrane subunit GsiC
b0832	1.09077	0.000273105	0.000901062	349.305	743.571	UP	Yes	gsiD	glutathione ABC transporter membrane subunit GsiD
b0833	3.1495	3.89096e-22	1.45021e-20	85.5882	759.28	UP	Yes	pdeI	putative c-di-GMP phosphodiesterase PdeI
b0834	3.25308	9.38641e-27	5.03432e-25	43.8998	418.549	UP	Yes	dgcI	putative diguanylate cyclase DgcI
b0835	0.539807	0.032705	0.0614162	403.615	586.985	UP	Yes	rimO	ribosomal protein S12 methylthiotransferase RimO
b0836	-1.42634	2.91428e-07	1.72736e-06	3993.79	1486.3	DOWN	Yes	bssR	regulator of biofilm formation
b0837	-0.792429	3.40674e-06	1.67243e-05	425.255	245.763	DOWN	Yes	yliI	aldose sugar dehydrogenase YliI
b0838	-0.245258	0.124821	0.191343	1289.18	1088.09	DOWN	No	gstB	glutathione S-transferase GstB
b0839	1.70628	3.14112e-28	1.81166e-26	2831.49	9240.28	UP	Yes	dacC	D-alanyl-D-alanine carboxypeptidase DacC
b0840	1.44063	2.6226e-13	4.1047e-12	545.443	1479.98	UP	Yes	deoR	DNA-binding transcriptional repressor DeoR
b0841	4.64054	6.05798e-62	1.33215e-59	182.584	4553.81	UP	Yes	ybjG	undecaprenyl pyrophosphate phosphatase
b0842	1.84436	4.89195e-16	1.02451e-14	249.652	896.338	UP	Yes	mdfA	multidrug efflux pump MdfA/Na(+):H(+) antiporter/K(+):H(+) antiporter
b0843	0.591599	0.019715	0.0398102	79.067	118.984	UP	Yes	ybjH	uncharacterized protein YbjH
b0844	-0.530682	0.0120772	0.0258848	701.625	486.011	DOWN	Yes	ybjI	5-amino-6-(5-phospho-D-ribitylamino)uracil phosphatase
b0845	-0.630248	0.00252833	0.00658744	456.891	295.583	DOWN	Yes	ybjJ	inner membrane protein YbjJ
b0846	-1.00281	0.00205055	0.00547227	533.987	266.806	DOWN	Yes	rcdA	DNA-binding transcriptional regulator RcdA
b0847	0.998881	3.87339e-11	4.54272e-10	1174.17	2346.14	UP	Yes	ybjL	putative transport protein YbjL
b0848	0.250051	0.314227	0.414135	355.025	421.835	UP	No	ybjM	putative inner membrane protein
b0849	0.606101	0.158307	0.23395	104.905	159.562	UP	No	grxA	reduced glutaredoxin 1
b0850	-0.484755	0.00551652	0.0131271	4614.25	3297.06	DOWN	Yes	ybjC	DUF1418 domain-containing protein YbjC
b0851	-0.653847	5.11041e-06	2.40896e-05	7471.39	4748.79	DOWN	Yes	nfsA	NADPH-dependent nitroreductase NfsA
b0852	-0.485295	0.00587885	0.0138932	4676.94	3340.71	DOWN	Yes	rimK	ribosomal protein S6 modification protein
b0853	0.492826	0.0428329	0.077363	1920.77	2702.46	UP	Yes	ybjN	protein YbjN
b0854	-0.237346	0.118649	0.182581	514.29	436.295	DOWN	No	potF	putrescine ABC transporter periplasmic binding protein
b0855	-0.238024	0.263578	0.357122	199.468	169.374	DOWN	No	potG	putrescine ABC transporter ATP binding subunit
b0856	0.032414	0.904303	0.935231	71.7854	73.5961	UP	No	potH	putrescine ABC transporter membrane subunit PotH
b0857	-0.309973	0.37884	0.480156	102.892	83.0919	DOWN	No	potI	putrescine ABC transporter membrane subunit PotI
b0858	0.136567	0.508245	0.608097	131.524	144.802	UP	No	ybjO	putative inner membrane protein
b0859	0.453507	0.0231194	0.0456164	205.568	281.295	UP	Yes	rlmC	23S rRNA m(5)U747 methyltransferase
b0860	0.870155	8.78479e-06	3.9424e-05	250.415	457.519	UP	Yes	artJ	L-arginine ABC transporter periplasmic binding protein
b0861	0.184844	0.250653	0.342535	1147.51	1304.83	UP	No	artM	L-arginine ABC transporter membrane subunit ArtM
b0862	0.189223	0.143329	0.215435	1083.76	1235.73	UP	No	artQ	L-arginine ABC transporter membrane subunit ArtQ
b0863	-0.0628862	0.664985	0.744932	4446.66	4257.45	DOWN	No	artI	putative ABC transporter periplasmic binding protein ArtI
b0864	0.318039	0.0316923	0.059744	1266.65	1578.79	UP	Yes	artP	L-arginine ABC transporter ATP binding subunit
b0865	-0.443619	0.00901385	0.0199813	2031.61	1494.25	DOWN	Yes	ybjP	DUF3828 domain-containing lipoprotein YbjP
b0866	-0.561891	0.000940425	0.00274452	985.317	667.387	DOWN	Yes	ybjQ	putative heavy metal binding protein YbjQ
b0867	-0.22264	0.0729635	0.120275	1354.52	1160.78	DOWN	No	amiD	N-acetylmuramoyl-L-alanine amidase D
b0868	-0.022834	0.876849	0.915787	694.029	682.951	DOWN	No	ybjS	putative NAD(P)H-binding oxidoreductase with NAD(P)-binding Rossmann-fold domain
b0869	-0.425593	0.0015365	0.00422082	1503.97	1120.06	DOWN	Yes	ybjT	putative NAD(P)-dependent oxidoreductase YbjT
b0870	-0.590252	1.47825e-05	6.36763e-05	4214.59	2799.53	DOWN	Yes	ltaE	low-specificity L-threonine aldolase
b0871	-1.19528	4.85441e-16	1.02152e-14	33456.3	14610.8	DOWN	Yes	poxB	pyruvate oxidase
b0872	-0.0171232	0.911801	0.940897	18229.4	18014.3	DOWN	No	hcr	NADH oxidoreductase
b0873	0.222266	0.331727	0.433176	46700.5	54479.1	UP	No	hcp	protein S-nitrosylase
b0874	1.95055	1.80384e-09	1.61245e-08	95.5146	368.628	UP	Yes	lysO	L-lysine exporter
b0875	0.15207	0.543966	0.641901	122.811	136.436	UP	No	aqpZ	water channel AqpZ
b0876	-0.108621	0.490685	0.589466	1472.34	1365.98	DOWN	No	ybjD	DUF2813 domain-containing protein YbjD
b0877	3.40013	2.60434e-66	7.15869e-64	843.721	8907.07	UP	Yes	ybjX	DUF535 domain-containing protein YbjX
b0878	-0.89353	5.26094e-09	4.25689e-08	923.341	497.342	DOWN	Yes	macA	ABC-type tripartite efflux pump membrane fusion protein
b0879	-0.767973	2.35682e-06	1.19966e-05	817.817	480.55	DOWN	Yes	macB	ABC-type tripartite efflux pump ATP binding/membrane subunit
b0880	-1.31731	3.76742e-11	4.44212e-10	3669.96	1473.05	DOWN	Yes	cspD	DNA replication inhibitor
b0881	-0.400465	0.011956	0.0256877	417.626	316.434	DOWN	Yes	clpS	specificity factor for ClpA-ClpP chaperone-protease complex
b0882	-0.543429	0.000635036	0.00193146	43229.5	29661.8	DOWN	Yes	clpA	ATP-dependent Clp protease ATP-binding subunit ClpA
b0884	1.65024	1.18153e-06	6.36033e-06	905.832	2842.87	UP	Yes	infA	translation initiation factor IF-1
b0885	0.161543	0.347883	0.449732	333.936	373.668	UP	No	aat	leucyl/phenylalanyl-tRNA--protein transferase
b0886	0.268617	0.0579678	0.0997427	2014.33	2427.02	UP	No	cydC	glutathione/L-cysteine ABC exporter subunit CydC
b0887	0.482539	0.00101846	0.00293333	1469.83	2053.31	UP	Yes	cydD	glutathione/L-cysteine ABC exporter subunit CydD
b0888	1.01408	2.15824e-07	1.31286e-06	1103.85	2228.81	UP	Yes	trxB	thioredoxin reductase
b0889	0.170303	0.174269	0.253451	2708.61	3047.98	UP	No	lrp	DNA-binding transcriptional dual regulator Lrp
b0890	0.0356427	0.801168	0.858353	20987.5	21512.7	UP	No	ftsK	cell division DNA translocase FtsK
b0891	0.2583	0.028301	0.0541634	2399.66	2870.39	UP	Yes	lolA	outer membrane lipoprotein carrier protein
b0892	0.0832811	0.482304	0.581622	1638.06	1735.44	UP	No	rarA	recombination factor
b0893	-0.225952	0.0452432	0.0812494	22766.4	19466.1	DOWN	Yes	serS	serine--tRNA ligase
b0894	-0.303764	0.0703748	0.11662	55248.4	44759	DOWN	No	dmsA	dimethyl sulfoxide reductase subunit A
b0895	-0.158373	0.401492	0.502086	10210.1	9148.91	DOWN	No	dmsB	dimethyl sulfoxide reductase subunit B
b0896	0.0343002	0.855402	0.900031	9342.7	9567.91	UP	No	dmsC	dimethyl sulfoxide reductase subunit C
b0897	-0.788011	1.36413e-05	5.89917e-05	1080.47	625.625	DOWN	Yes	ycaC	putative hydrolase
b0898	0.795342	0.000196096	0.000668031	168.064	291.462	UP	Yes	ycaD	putative transporter YcaD
b0899	-0.980939	0.0121295	0.025959	1180.12	598.153	DOWN	Yes	ycaM	putative transporter YcaM
b0900	-0.369806	0.149987	0.223305	100.252	77.3206	DOWN	No	ycaN	putative LysR-type transcriptional regulator YcaN
b0901	0.593862	0.40427	0.505074	19.5771	29.6492	UP	No	ycaK	putative NAD(P)H-dependent oxidoreductase YcaK
b0902	1.11064	1.66467e-07	1.03553e-06	2039.64	4403.99	UP	Yes	pflA	pyruvate formate-lyase activating enzyme
b0903	0.742499	8.13666e-06	3.67403e-05	491889	822966	UP	Yes	pflB	pyruvate formate-lyase
b0904	1.29376	2.75058e-08	1.96381e-07	8423.33	20650.5	UP	Yes	focA	formate channel FocA
b0905	0.472608	0.0746159	0.122494	1173.25	1628.15	UP	No	ycaO	ribosomal protein S12 methylthiotransferase accessory factor YcaO
b0906	0.457307	0.0124878	0.0266737	462.676	634.903	UP	Yes	ycaP	DUF421 domain-containing protein YcaP
b0907	0.64168	6.69554e-05	0.000253416	2665.99	4158.96	UP	Yes	serC	phosphoserine/phosphohydroxythreonine aminotransferase
b0908	0.684686	0.000322416	0.0010434	900.068	1446.93	UP	Yes	aroA	3-phosphoshikimate 1-carboxyvinyltransferase
b0909	0.294765	0.313831	0.413862	66.7458	81.9106	UP	No	ycaL	periplasmic protease YcaL
b0910	0.793838	0.00154052	0.00422921	2014.8	3492.6	UP	Yes	cmk	cytidylate kinase
b0911	0.833517	3.86846e-07	2.23274e-06	66273.1	118100	UP	Yes	rpsA	30S ribosomal subunit protein S1
b0912	0.00212533	0.984993	0.989542	2901.77	2905.93	UP	No	ihfB	integration host factor subunit beta
b0913	-0.682048	0.000127454	0.000453148	397.148	247.714	DOWN	Yes	ycaI	conserved inner membrane protein YcaI
b0914	0.515208	0.00187378	0.00504338	3012.69	4305.57	UP	Yes	msbA	ATP-binding lipopolysaccharide transport protein
b0915	0.426456	0.0019158	0.00515017	691.106	928.663	UP	Yes	lpxK	tetraacyldisaccharide 4'-kinase
b0916	0.295716	0.05855	0.100705	341.438	418.819	UP	No	ycaQ	winged helix DNA-binding domain-containing protein YcaQ
b0917	-0.197663	0.306363	0.405838	517.346	450.939	DOWN	No	ycaR	UPF0434 family protein YcaR
b0918	0.415708	0.012435	0.0265739	1425.37	1900.97	UP	Yes	kdsB	3-deoxy-manno-octulosonate cytidylyltransferase
b0919	-1.31789	1.81899e-05	7.74434e-05	14812.9	5942.15	DOWN	Yes	ycbJ	putative phosphotransferase YcbJ
b0920	-0.576967	0.00816551	0.0183975	413.158	277.273	DOWN	Yes	elyC	envelope biogenesis factor
b0921	-0.002921	0.985492	0.989542	1357.58	1354.87	DOWN	No	cmoM	tRNA cmo(5)U34 methyltransferase
b0922	0.190399	0.134157	0.203737	2236.39	2551.84	UP	No	mukF	chromosome partitioning protein MukF
b0923	0.332395	0.00704544	0.01624	1399.25	1762.03	UP	Yes	mukE	chromosome partitioning protein MukE
b0924	0.162387	0.262776	0.356254	15663.8	17530.3	UP	No	mukB	chromosome partitioning protein MukB
b0925	-0.628755	1.87002e-05	7.94623e-05	6894.67	4459.3	DOWN	Yes	ldtD	L%2CD-transpeptidase LdtD
b0926	0.0504998	0.742652	0.810831	2575.29	2667.38	UP	No	ycbK	DUF882 domain-containing protein YcbK
b0927	0.160671	0.204852	0.291471	2625.14	2934.69	UP	No	gloC	hydroxyacylglutathione hydrolase GloC
b0928	0.888722	6.28088e-14	1.03072e-12	7918.98	14662.3	UP	Yes	aspC	aspartate aminotransferase
b0929	0.0625284	0.781654	0.841134	3621.78	3781.81	UP	No	ompF	outer membrane porin F
b0930	0.849449	1.5196e-09	1.37798e-08	5463.62	9844.08	UP	Yes	asnS	asparagine--tRNA ligase
b0931	0.560986	0.0043503	0.0105998	2445.97	3608.23	UP	Yes	pncB	nicotinate phosphoribosyltransferase
b0932	-0.0293239	0.824369	0.876166	17637.6	17283	DOWN	No	pepN	aminopeptidase N
b0933	0.119927	0.62927	0.716049	94.2537	102.112	UP	No	ssuB	aliphatic sulfonate ABC transporter ATP binding subunit
b0934	0.0720685	0.858608	0.902523	25.1581	26.4735	UP	No	ssuC	aliphatic sulfonate ABC transporter membrane subunit
b0935	0.110184	0.733811	0.803811	41.5353	44.8798	UP	No	ssuD	FMNH2-dependent alkanesulfonate monooxygenase
b0936	-0.695722	0.185498	0.267834	29.5555	18.3331	DOWN	No	ssuA	aliphatic sulfonate ABC transporter periplasmic binding protein
b0937	-1.29161	0.0459388	0.0821964	26.996	11.0495	DOWN	Yes	ssuE	NADPH-dependent FMN reductase
b0938	0.0950838	0.764302	0.828015	39.6612	42.233	UP	No	elfA	putative laminin-binding fimbrial subunit
b0939	-0.74602	0.246591	0.337958	13.9075	8.39496	DOWN	No	elfD	putative fimbrial chaperone ElfD
b0940	-0.690499	0.0102812	0.0224179	94.7233	58.5496	DOWN	Yes	elfC	putative fimbrial usher protein ElfC
b0941	0.0788861	0.762883	0.827264	102.375	107.837	UP	No	elfG	putative fimbrial-like adhesin protein
b0942	1.71344	0.0160553	0.0334176	8.11344	26.5697	UP	Yes	ycbU	putative fimbrial protein YcbU
b0943	-0.0478769	0.915414	0.943297	23.515	22.7767	DOWN	No	ycbV	putative fimbrial protein YcbV
b0944	-0.396165	0.083493	0.134753	183.23	139.354	DOWN	No	ycbF	putative fimbrial chaperone YcbF
b0945	2.50484	4.88622e-12	6.434e-11	588.855	3341.66	UP	Yes	pyrD	dihydroorotate dehydrogenase%2C type 2
b0946	0.296417	0.0412168	0.0749675	916.496	1125.41	UP	Yes	zapC	cell division protein ZapC
b0947	-0.360532	0.0792034	0.129014	2009.44	1565.42	DOWN	No	ycbX	6-N-hydroxylaminopurine resistance protein
b0948	0.950501	1.71343e-05	7.32328e-05	2057.37	3975.62	UP	Yes	rlmL	fused 23S rRNA m(2)G2445 methyltransferase and 23S rRNA m(7)G2069 methyltransferase
b0949	0.725017	2.53509e-06	1.27859e-05	2877.09	4755.09	UP	Yes	uup	ATP-binding protein with possible role in replication
b0950	0.309139	0.0263822	0.0509794	772.611	957.005	UP	Yes	pqiA	intermembrane transport protein PqiA
b0951	0.404978	0.00217286	0.00578465	1330.75	1761.78	UP	Yes	pqiB	intermembrane transport protein PqiB
b0952	0.557944	0.00226748	0.00600024	229.088	337.285	UP	Yes	pqiC	intermembrane transport lipoprotein PqiC
b0953	-2.35095	4.3574e-16	9.2134e-15	3667.25	718.742	DOWN	Yes	rmf	ribosome modulation factor
b0954	-0.00358784	0.988552	0.991482	1241.77	1238.55	DOWN	No	fabA	beta-hydroxyacyl-acyl carrier protein dehydratase/isomerase
b0955	0.374663	0.00763091	0.017362	4338.53	5625.02	UP	Yes	ycbZ	putative ATP-dependent protease YcbZ
b0956	-0.863875	7.73124e-05	0.000287179	831.605	456.656	DOWN	Yes	matP	macrodomain Ter protein
b0957	1.71697	7.86001e-21	2.57973e-19	87918.8	289028	UP	Yes	ompA	outer membrane porin A
b0958	0.219393	0.130232	0.19853	1655.65	1927.99	UP	No	sulA	cell division inhibitor SulA
b0959	-0.786795	7.26946e-05	0.000272326	460.676	267.301	DOWN	Yes	sxy	transcriptional coactivator for CRP
b0960	0.69467	5.01943e-07	2.84845e-06	1018.25	1648.28	UP	Yes	yccS	putative transporter YccS
b0961	1.02487	1.95569e-06	1.01071e-05	248.497	505.697	UP	Yes	yccF	conserved inner membrane protein YccF
b0962	-0.272003	0.0681531	0.113829	2319.4	1920.7	DOWN	No	helD	DNA helicase IV
b0963	-0.208251	0.220929	0.308949	7471.41	6467.52	DOWN	No	mgsA	methylglyoxal synthase
b0964	-0.662437	0.00142133	0.0039364	155.677	98.5404	DOWN	Yes	yccT	DUF2057 domain-containing protein YccT
b0965	-0.530838	0.00886417	0.0196892	1867.69	1292.76	DOWN	Yes	yccU	putative CoA-binding protein with NAD(P)-binding Rossmann-fold domain
b0966	-0.984361	1.47836e-13	2.3643e-12	1316.81	665.659	DOWN	Yes	hspQ	heat shock protein%2C hemimethylated DNA-binding protein
b0967	1.0156	3.12672e-09	2.68581e-08	540.736	1092.87	UP	Yes	rlmI	23S rRNA m(5)C1962 methyltransferase
b0968	-0.784335	0.00121243	0.0034203	258.844	150.334	DOWN	Yes	yccX	acylphosphatase
b0969	0.471065	0.0166431	0.0344291	168.041	232.822	UP	Yes	tusE	sulfur transfer protein TusE
b0970	-0.153499	0.373066	0.474478	5579.95	5017.09	DOWN	No	yccA	modulator of FtsH protease
b0972	-1.37813	2.48759e-05	0.00010292	3684.03	1417.65	DOWN	Yes	hyaA	hydrogenase 1 small subunit
b0973	-1.34967	0.000766021	0.00229181	6118.66	2401.15	DOWN	Yes	hyaB	hydrogenase 1 large subunit
b0974	-1.25269	0.000870909	0.00256204	1066.06	447.672	DOWN	Yes	hyaC	hydrogenase 1 cytochrome b subunit
b0975	-1.29271	0.000134189	0.000474409	872.558	356.498	DOWN	Yes	hyaD	putative hydrogenase 1 maturation protease HyaD
b0976	-0.995461	0.00434753	0.0105989	370.448	186.132	DOWN	Yes	hyaE	putative HyaA chaperone
b0977	-1.03028	0.000168451	0.000584264	826.422	405.017	DOWN	Yes	hyaF	protein HyaF
b0978	1.30132	0.0023929	0.00628298	1713.73	4223.77	UP	Yes	appC	cytochrome bd-II ubiquinol oxidase subunit I
b0979	1.00647	0.0227687	0.0450255	925.804	1860.22	UP	Yes	appB	cytochrome bd-II ubiquinol oxidase subunit II
b0980	0.510195	0.216475	0.304269	895.353	1275.52	UP	No	appA	periplasmic phosphoanhydride phosphatase/multiple inositol-polyphosphate phosphatase
b0981	-0.253514	0.245304	0.336509	420.259	352.954	DOWN	No	etk	protein-tyrosine kinase Etk
b0982	-0.564834	0.250709	0.342535	23.3363	15.9238	DOWN	No	etp	phosphotyrosine-protein phosphatase
b0983	-0.669125	0.0460356	0.0823027	59.2757	37.3923	DOWN	Yes	gfcE	putative exopolysaccharide export lipoprotein GfcE
b0984	-0.0792049	0.794491	0.852614	135.191	128.29	DOWN	No	gfcD	putative lipoprotein GfcD
b0985	-0.578279	0.189351	0.272592	20.9281	14.0018	DOWN	No	gfcC	capsule biosynthesis GfcC family protein
b0986	-0.273596	0.550807	0.647713	21.1508	17.4988	DOWN	No	gfcB	lipoprotein GfcB
b0987	-0.0791699	0.747887	0.814889	83.3826	78.9033	DOWN	No	gfcA	threonine-rich inner membrane protein GfcA
b0988	-0.223287	0.174407	0.253568	937.782	803.141	DOWN	No	insB-4	IS1 protein InsB
b0989	-0.545135	0.350886	0.452418	34.2865	23.3179	DOWN	No	cspH	CspA family protein CspH
b0990	0.325446	0.177965	0.25813	742.631	930.11	UP	No	cspG	cold shock protein CspG
b0991	0.0159087	0.985416	0.989542	5.1455	5.15016	UP	No	ymcE	protein YmcE
b0992	1.12042	9.62007e-08	6.24949e-07	3625.99	7882.66	UP	Yes	yccM	putative 4Fe-4S membrane protein
b0993	-0.273685	0.112822	0.174654	510.941	422.435	DOWN	No	torS	sensory histidine kinase TorS
b0994	-0.817807	0.00024559	0.000818881	289.146	164.275	DOWN	Yes	torT	periplasmic trimethylamine-N-oxide binding protein
b0995	-0.502773	0.0205389	0.0411527	269.413	190.397	DOWN	Yes	torR	DNA-binding transcriptional dual regulator TorR
b0996	-0.00972674	0.97943	0.98548	35.6892	35.5053	DOWN	No	torC	cytochrome c menaquinol dehydrogenase TorC
b0997	-0.554	0.0272827	0.0524659	160.448	109.537	DOWN	Yes	torA	trimethylamine N-oxide reductase 1
b0998	-2.58689	1.45934e-18	3.96184e-17	2310.74	384.951	DOWN	Yes	torD	trimethylamine-N-oxide reductase-specific chaperone
b0999	-2.75286	4.82137e-32	3.47613e-30	5492.06	814.928	DOWN	Yes	cbpM	chaperone modulator CbpM
b1000	-2.6225	4.68157e-35	3.95953e-33	35143.4	5707.19	DOWN	Yes	cbpA	curved DNA-binding protein
b1001	0.215623	0.518667	0.617514	38.3023	44.2589	UP	No	yccE	uncharacterized protein YccE
b1002	-0.838014	6.1296e-05	0.000233402	19849.6	11104.6	DOWN	Yes	agp	glucose-1-phosphatase
b1003	-0.282359	0.2701	0.365058	1397.8	1149.33	DOWN	No	yccJ	PF13993 family protein YccJ
b1004	-0.606398	7.00905e-05	0.00026392	16146.4	10605.9	DOWN	Yes	wrbA	NAD(P)H:quinone oxidoreductase
b1006	-0.650936	0.0035826	0.00891697	144.711	92.3692	DOWN	Yes	rutG	pyrimidine:H(+) symporter
b1007	-0.373799	0.53188	0.630175	14.8041	11.479	DOWN	No	rutF	flavin reductase
b1008	0.549431	0.200692	0.286665	19.0892	27.7307	UP	No	rutE	putative malonic semialdehyde reductase
b1009	0.433076	0.435232	0.536327	12.8849	17.4634	UP	No	rutD	putative aminoacrylate hydrolase
b1010	1.03499	0.1501	0.223398	6.09597	12.5709	UP	No	rutC	putative aminoacrylate peracid reductase
b1011	-1.06711	0.132853	0.201966	19.0895	9.19725	DOWN	No	rutB	peroxyureidoacrylate/ureidoacrylate amidohydrolase
b1012	-0.00301448	0.995859	0.996312	14.574	14.6724	DOWN	No	rutA	pyrimidine oxygenase
b1013	0.392083	0.0635184	0.10732	168.156	220.781	UP	No	rutR	DNA-binding transcriptional dual regulator RutR
b1014	-0.25838	0.130667	0.199055	2765.81	2312.33	DOWN	No	putA	fused DNA-binding transcriptional repressor/proline dehydrogenase/1-pyrroline-5-carboxylate dehydrogenase PutA
b1015	-0.155183	0.445352	0.545436	858.825	771.064	DOWN	No	putP	proline:Na(+) symporter
b1018	0.297415	0.299743	0.398402	56.5382	69.4105	UP	No	efeO	ferrous iron transport system protein EfeO
b1019	-0.246896	0.398114	0.499546	93.8462	79.0308	DOWN	No	efeB	heme-containing peroxidase/deferrochelatase
b1020	-0.654176	0.00384731	0.00952729	196.215	124.853	DOWN	Yes	phoH	ATP-binding protein PhoH
b1021	-0.956302	0.0574183	0.0990602	294.043	151.72	DOWN	No	pgaD	poly-N-acetyl-D-glucosamine synthase subunit PgaD
b1022	-1.02729	0.0106581	0.0231592	848.546	416.588	DOWN	Yes	pgaC	poly-N-acetyl-D-glucosamine synthase subunit PgaC
b1023	-1.03125	0.00706126	0.0162679	1360.3	665.807	DOWN	Yes	pgaB	poly-beta-1%2C6-N-acetyl-D-glucosamine N-deacetylase and beta-1%2C6 glycoside hydrolase
b1024	-1.42392	1.5692e-05	6.7396e-05	3162.34	1178.9	DOWN	Yes	pgaA	partially deacetylated poly-beta-1%2C6-N-acetyl-D-glucosamine outer membrane porin
b1025	-0.293601	0.287235	0.385022	513.849	419.057	DOWN	No	dgcT	putative diguanylate cyclase DgcT
b1026	-0.514302	0.60017	0.691886	5.23437	3.66959	DOWN	No	insF-4	IS3 element protein InsF
b1027	0.711336	0.540997	0.639083	1.81296	2.9222	UP	No	insE-4	IS3 element protein InsE
b1028	0.328175	0.78895	0.84712	1.76853	2.22621	UP	No	ymdE	protein YmdE
b1029	-0.24905	0.613567	0.703092	19.053	16.169	DOWN	No	ycdU	uncharacterized protein YcdU
b1033	-0.355982	0.0290083	0.0553337	1456.96	1138.84	DOWN	Yes	ghrA	glyoxylate/hydroxypyruvate reductase A
b1034	0.40815	0.0375451	0.0691182	1006.01	1334.61	UP	Yes	ycdX	zinc-binding phosphatase
b1035	0.771545	9.29019e-08	6.05307e-07	842.774	1438.61	UP	Yes	ycdY	chaperone protein YcdY
b1036	0.0579758	0.737025	0.806929	343.927	357.91	UP	No	ycdZ	putative inner membrane protein
b1037	-0.199145	0.567653	0.663443	52.4493	45.5161	DOWN	No	csgG	curli secretion channel
b1038	-1.46614	0.022497	0.0445884	19.2919	6.97347	DOWN	Yes	csgF	curli assembly component
b1039	-0.113211	0.882976	0.920439	5.6431	5.23349	DOWN	No	csgE	curli transport specificity factor
b1040	-1.75797	0.000907203	0.00265815	49.0532	14.5252	DOWN	Yes	csgD	DNA-binding transcriptional dual regulator CsgD
b1041	-0.630519	0.489673	0.588572	5.67901	3.61994	DOWN	No	csgB	curlin%2C minor subunit
b1042	-0.770172	0.096326	0.152245	39.1654	23.0726	DOWN	No	csgA	curlin%2C major subunit
b1043	0.198341	0.837347	0.8876	3.89283	4.45241	UP	No	csgC	inhibitor of CsgA amyloid formation
b1044	-0.0109779	0.985212	0.989542	11.908	11.7614	DOWN	No	ymdA	uncharacterized protein YmdA
b1045	-0.973178	4.49067e-09	3.72641e-08	1138.6	580.327	DOWN	Yes	ymdB	2'-O-acetyl-ADP-ribose deacetylase%2C regulator of RNase III activity
b1046	-0.925575	2.22137e-08	1.59634e-07	905.629	477.162	DOWN	Yes	clsC	cardiolipin synthase C
b1047	1.93463	3.08662e-14	5.20113e-13	66.2314	253.006	UP	Yes	opgC	protein required for succinyl modification of osmoregulated periplasmic glucans
b1048	0.584323	0.00014264	0.000500662	8215.11	12317.1	UP	Yes	opgG	osmoregulated periplasmic glucans (OPGs) biosynthesis protein G
b1049	0.899338	9.79677e-12	1.24527e-10	8175.33	15248.8	UP	Yes	opgH	osmoregulated periplasmic glucans (OPGs) biosynthesis protein H
b1050	-0.254199	0.205821	0.292567	551.129	461.77	DOWN	No	yceK	DUF1375 domain-containing lipoprotein YceK
b1051	-0.0723996	0.760725	0.825887	1217.75	1157.94	DOWN	No	msyB	acidic protein that suppresses heat sensitivity of a secY mutant
b1053	-0.0344773	0.847455	0.894864	981.135	957.599	DOWN	No	mdtG	efflux pump MdtG
b1054	-0.191007	0.196	0.280784	2429.38	2128.02	DOWN	No	lpxL	lauroyl acyltransferase
b1055	0.433206	0.0445252	0.0801235	152.033	205.021	UP	Yes	yceA	UPF0176 protein YceA
b1056	0.18073	0.458722	0.558412	90.0124	102.121	UP	No	yceI	protein YceI
b1057	0.973312	0.0189732	0.0384713	17.24	33.9738	UP	Yes	yceJ	putative cytochrome b561
b1058	0.309619	0.772106	0.835562	3.59032	4.43295	UP	No	yceO	DUF2770 domain-containing protein YceO
b1059	0.214473	0.259129	0.35207	709.164	822.625	UP	No	solA	N-methyl-L-tryptophan oxidase
b1060	-0.649319	0.0174707	0.0358377	3734.95	2381.03	DOWN	Yes	bssS	regulator of biofilm formation
b1061	1.55668	2.21229e-06	1.13004e-05	174.3	512.624	UP	Yes	dinI	DNA damage-inducible protein I
b1062	2.59245	1.67367e-09	1.49914e-08	992.627	5986.25	UP	Yes	pyrC	dihydroorotase
b1063	0.725623	0.00128295	0.00359161	713.197	1179.08	UP	Yes	yceB	putative lipid-binding lipoprotein YceB
b1064	-0.18903	0.211616	0.298968	5217.12	4576.7	DOWN	No	grxB	reduced glutaredoxin 2
b1065	-0.0361148	0.865199	0.907716	190.455	185.93	DOWN	No	mdtH	multidrug efflux pump MdtH
b1066	-0.473832	0.0154435	0.032251	1334.74	961.457	DOWN	Yes	rimJ	ribosomal-protein-S5-alanine N-acetyltransferase
b1067	-0.553218	0.00316698	0.00802788	1796.68	1224.89	DOWN	Yes	yceH	DUF480 domain-containing protein YceH
b1068	-0.453594	0.00582265	0.0137983	1841.2	1344.92	DOWN	Yes	yceM	putative oxidoreductase YceM
b1069	0.502969	0.0268443	0.0517813	485.041	687.465	UP	Yes	murJ	putative lipid II flippase MurJ
b1070	0.0384762	0.8897	0.925474	65.9734	67.8149	UP	No	flgN	flagellar biosynthesis protein FlgN
b1071	-0.901376	0.000164005	0.000569496	143.075	76.6764	DOWN	Yes	flgM	anti-sigma factor for FliA (sigma(28))
b1072	-0.471228	0.110125	0.17095	76.5851	55.4537	DOWN	No	flgA	flagellar basal body P-ring formation protein FlgA
b1073	-0.480134	0.272805	0.367922	72.8959	52.191	DOWN	No	flgB	flagellar basal-body rod protein FlgB
b1074	-0.578487	0.197509	0.28267	41.4124	27.5463	DOWN	No	flgC	flagellar basal-body rod protein FlgC
b1075	-1.15352	0.000843478	0.00249092	120.016	53.7149	DOWN	Yes	flgD	flagellar biosynthesis%2C initiation of hook assembly
b1076	-0.973782	0.0019554	0.00524061	236.966	120.428	DOWN	Yes	flgE	flagellar hook protein FlgE
b1077	-1.23252	9.99896e-06	4.44741e-05	149.077	63.2177	DOWN	Yes	flgF	flagellar basal-body rod protein FlgF
b1078	-0.836657	0.00223777	0.00593588	130.043	72.7713	DOWN	Yes	flgG	flagellar basal-body rod protein FlgG
b1079	-1.29682	0.00739481	0.0168884	47.3586	19.2618	DOWN	Yes	flgH	flagellar L-ring protein
b1080	-0.706734	0.0347921	0.0647	65.06	39.8572	DOWN	Yes	flgI	flagellar P-ring protein
b1081	-0.815326	0.0332274	0.0622642	35.0054	19.7806	DOWN	Yes	flgJ	putative peptidoglycan hydrolase FlgJ
b1082	-0.484641	0.0301053	0.0571689	154.494	110.366	DOWN	Yes	flgK	flagellar hook-filament junction protein 1
b1083	-0.818086	0.00150918	0.00415615	187.207	105.888	DOWN	Yes	flgL	flagellar hook-filament junction protein 2
b1084	0.596797	2.66036e-05	0.000109246	21209	32075.2	UP	Yes	rne	ribonuclease E
b1085	0.41643	0.0651613	0.109632	1596.7	2130.57	UP	No	yceQ	DUF2655 domain-containing protein YceQ
b1086	0.890582	7.57772e-06	3.4393e-05	869.546	1611.63	UP	Yes	rluC	23S rRNA pseudouridine(955/2504/2580) synthase
b1087	-0.431184	0.00345764	0.00864016	472.953	350.595	DOWN	Yes	yceF	m(7)GTP pyrophosphatase
b1088	0.202255	0.202603	0.28884	7595.89	8738.5	UP	No	yceD	DUF177 domain-containing protein YceD
b1089	0.404146	0.00343385	0.0085856	8178.85	10822.7	UP	Yes	rpmF	50S ribosomal subunit protein L32
b1090	0.832108	3.31588e-07	1.94184e-06	3826.71	6812.26	UP	Yes	plsX	putative phosphate acyltransferase
b1091	0.63779	2.52884e-06	1.2769e-05	5576.48	8676.52	UP	Yes	fabH	beta-ketoacyl-[acyl carrier protein] synthase III
b1092	0.441359	0.00328922	0.00828521	9817.74	13331.4	UP	Yes	fabD	[acyl-carrier-protein] S-malonyltransferase
b1093	0.357284	0.00500748	0.0120016	14331.9	18358.9	UP	Yes	fabG	3-oxoacyl-[acyl-carrier-protein] reductase FabG
b1094	0.498538	0.0698328	0.115809	6475.94	9148.85	UP	No	acpP	acyl carrier protein
b1095	0.709601	2.15826e-05	9.02286e-05	11145.1	18225.6	UP	Yes	fabF	beta-ketoacyl-[acyl carrier protein] synthase II
b1096	-0.361005	0.0630734	0.10665	609.654	474.594	DOWN	No	pabC	aminodeoxychorismate lyase
b1097	0.0928227	0.615763	0.70469	323.023	344.265	UP	No	mltG	endolytic murein transglycosylase
b1098	-0.0606177	0.717158	0.790294	632.899	606.838	DOWN	No	tmk	hypothetical protein
b1099	0.0181854	0.913201	0.941678	961.96	974.118	UP	No	holB	DNA polymerase III subunit delta'
b1100	-0.0411035	0.808901	0.864531	1090.57	1060.14	DOWN	No	ycfH	putative metal-dependent hydrolase YcfH
b1101	0.729511	3.81411e-05	0.000150443	7911.8	13117.9	UP	Yes	ptsG	glucose-specific PTS enzyme IIBC component
b1102	-0.374959	0.0570103	0.0984804	171.505	132.093	DOWN	No	fhuE	ferric coprogen/ferric rhodotorulic acid outer membrane transporter
b1103	0.623017	0.000202731	0.000689035	1823.41	2807.94	UP	Yes	hinT	purine nucleoside phosphoramidase
b1104	0.530299	0.00334738	0.00841725	1153.54	1665.64	UP	Yes	ycfL	DUF1425 domain-containing protein YcfL
b1105	0.668648	1.2477e-06	6.66754e-06	1933.05	3072.65	UP	Yes	lpoB	outer membrane lipoprotein-activator of MrcB activity
b1106	0.794007	0.000837765	0.00247614	455.602	789.649	UP	Yes	thiK	thiamine kinase
b1107	0.718317	0.000561174	0.00172349	1555.99	2559.66	UP	Yes	nagZ	beta-N-acetylhexosaminidase
b1108	0.230178	0.115694	0.17841	2668.22	3129.61	UP	No	ycfP	UPF0227 protein YcfP
b1109	1.21146	6.06103e-10	5.85855e-09	1949.11	4513.19	UP	Yes	ndh	NADH:quinone oxidoreductase II
b1110	1.01786	7.8935e-08	5.20474e-07	162.386	328.717	UP	Yes	ycfJ	PF05433 family protein YcfJ
b1111	0.00427308	0.983495	0.988666	390.708	391.732	UP	No	comR	DNA-binding transcriptional repressor ComR
b1112	-0.218408	0.532329	0.630537	82.5938	70.7282	DOWN	No	bhsA	DUF1471 domain-containing multiple stress resistance outer membrane protein BhsA
b1113	-1.10928	3.29394e-06	1.62772e-05	481.298	223.459	DOWN	Yes	ldtC	L%2CD-transpeptidase YcfS
b1114	-0.0831703	0.515352	0.6154	5717.71	5397.53	DOWN	No	mfd	transcription-repair coupling factor
b1115	1.13621	0.000331696	0.00107107	43.1465	94.6514	UP	Yes	ycfT	inner membrane protein YcfT
b1116	0.816916	2.52799e-07	1.51595e-06	1149.58	2024.65	UP	Yes	lolC	lipoprotein release complex-inner membrane subunit
b1117	0.310037	0.0111312	0.0240919	1187.96	1472.99	UP	Yes	lolD	lipoprotein release complex-ATP binding subunit
b1118	0.383886	0.00303034	0.00773951	2201.48	2872.63	UP	Yes	lolE	lipoprotein release complex-inner membrane subunit
b1119	-0.0569918	0.683148	0.760921	2902.77	2790.27	DOWN	No	nagK	N-acetyl-D-glucosamine kinase
b1120	-0.139334	0.450108	0.550341	2049.54	1860.79	DOWN	No	cobB	protein-lysine deacetylase/desuccinylase
b1121	0.994284	0.00606952	0.0142747	22.0928	44.0876	UP	Yes	ycfZ	putative inner membrane protein
b1122	0.425118	0.360178	0.461557	17.3024	23.2776	UP	No	ymfA	putative inner membrane protein
b1123	0.185571	0.473043	0.572968	2910.14	3309.96	UP	No	potD	spermidine preferential ABC transporter periplasmic binding protein
b1124	0.743152	0.00594756	0.0140329	543.767	910.317	UP	Yes	potC	spermidine preferential ABC transporter membrane subunit PotC
b1125	0.739165	0.00274032	0.00708105	561.667	937.487	UP	Yes	potB	spermidine preferential ABC transporter membrane subunit PotB
b1126	0.295074	0.150156	0.223405	1716.34	2106.05	UP	No	potA	spermidine preferential ABC transporter ATP binding subunit
b1127	0.582247	5.87757e-06	2.71372e-05	8043.5	12042.2	UP	Yes	pepT	peptidase T
b1128	0.253319	0.0553296	0.0958854	3599.36	4290.02	UP	No	roxA	ribosomal protein-arginine oxygenase
b1129	2.97717	1.59694e-91	8.77916e-89	1214.68	9565.77	UP	Yes	phoQ	sensory histidine kinase PhoQ
b1130	3.23158	5.66391e-151	1.24549e-147	2393.75	22485.3	UP	Yes	phoP	DNA-binding transcriptional dual regulator PhoP
b1131	1.11129	2.18114e-10	2.26776e-09	1999.82	4320.28	UP	Yes	purB	adenylosuccinate lyase
b1132	0.338054	0.04692	0.0838497	916.995	1159.24	UP	Yes	hflD	lysogenization regulator
b1133	0.965487	8.47045e-08	5.56847e-07	2186.28	4268.78	UP	Yes	mnmA	tRNA-specific 2-thiouridylase
b1134	0.790204	5.41717e-05	0.000208258	255.448	441.766	UP	Yes	nudJ	phosphatase NudJ
b1135	0.850625	0.00088433	0.00259632	189.684	341.866	UP	Yes	rluE	23S rRNA pseudouridine(2457) synthase
b1136	0.536002	7.80366e-05	0.000289136	19320.7	28014.6	UP	Yes	icd	isocitrate dehydrogenase
b1137	2.64383	2.5078e-18	6.64416e-17	46.0938	288.782	UP	Yes	ymfD	e14 prophage%3B putative SAM-dependent methyltransferase
b1138	2.43869	1.65507e-20	5.19928e-19	149.722	811.788	UP	Yes	ymfE	e14 prophage%3B uncharacterized protein YmfE
b1139	1.58596	7.14495e-12	9.2151e-11	635.055	1906.34	UP	Yes	lit	e14 prophage%3B cell death peptidase Lit
b1140	1.28329	4.20005e-06	2.00999e-05	51.2146	124.335	UP	Yes	intE	e14 prophage%3B putative integrase
b1141	0.140506	0.910288	0.939776	2.7196	2.98957	UP	No	xisE	e14 prophage%3B putative excisionase
b1142	-0.71057	0.114719	0.177029	29.6377	18.0778	DOWN	No	ymfH	e14 prophage%3B protein YmfH
b1143	0.201424	0.412336	0.512419	206.442	237.031	UP	No	ymfI	e14 prophage%3B protein YmfI
b1144	1.73355	1.22074e-08	9.22476e-08	23.9054	79.6708	UP	Yes	ymfJ	e14 prophage%3B protein YmfJ
b1145	-0.308757	0.0849036	0.136629	474.149	382.515	DOWN	No	ymfK	e14 prophage%3B putative repressor protein YmfK
b1146	0.744953	0.0483205	0.0859335	27.5122	46.2412	UP	Yes	ymfT	e14 prophage%3B putative DNA-binding transcriptional regulator YmfT
b1147	0.0942858	0.788898	0.84712	35.352	37.8396	UP	No	ymfL	e14 prophage%3B uncharacterized protein YmfL
b1148	1.90041	0.00318847	0.00805913	4.18591	15.5161	UP	Yes	ymfM	e14 prophage%3B protein YmfM
b1151	0.523335	0.555306	0.651959	4.05231	5.8444	UP	No	beeE	e14 prophage%3B putative protein BeeE
b1152	0.622903	0.3383	0.43968	6.99377	10.8858	UP	No	jayE	e14 prophage%3B putative protein JayE
b1153	0.385749	0.514162	0.614286	8.74404	11.4967	UP	No	ymfQ	e14 prophage%3B conserved protein YmfQ
b1154	0.320384	0.741266	0.809758	2.93264	3.65362	UP	No	ycfK	e14 prophage%3B protein StfP
b1155	1.30972	0.178015	0.25813	2.64838	6.54389	UP	No	tfaP	e14 prophage%3B putative tail fiber assembly protein TfaP
b1156	0.817544	0.352211	0.453657	5.17259	9.09096	UP	No	tfaE	e14 prophage%3B putative tail fiber assembly protein TfaE
b1157	-0.132577	0.92926	0.951894	3.5188	3.18337	DOWN	No	stfE	e14 prophage%3B putative side tail fiber protein fragment
b1158	1.74722	0.0632396	0.10689	2.31056	7.8768	UP	No	pinE	e14 prophage%3B site-specific DNA recombinase
b1159	0.97963	0.0167924	0.0346729	67.2966	132.616	UP	Yes	mcrA	e14 prophage%3B 5-methylcytosine-specific restriction enzyme McrA
b1160	9.61893	1.91138e-13	3.03474e-12	1.24415	955.848	UP	Yes	iraM	anti-adaptor protein IraM%2C inhibitor of sigma(S) proteolysis
b1161	2.4504	0.000202518	0.000688843	5.01251	27.365	UP	Yes	ycgX	uncharacterized protein YcgX
b1162	-0.170142	0.254321	0.346394	546.69	485.777	DOWN	No	bluR	DNA-binding transcriptional repressor BluR
b1163	-0.232938	0.155728	0.230682	425.991	362.502	DOWN	No	bluF	blue light-responsive regulator of BluR
b1164	0.977106	0.0548181	0.0952734	17.0441	33.6832	UP	No	ycgZ	putative two-component system connector protein YcgZ
b1165	2.48589	0.00413468	0.0101362	2.31056	13.0489	UP	Yes	ymgA	putative two-component system connector protein YmgA
b1166	0.782862	0.206466	0.293064	7.02055	12.0899	UP	No	ariR	regulator of acid resistance%2C influenced by indole
b1167	2.13642	0.00281039	0.00724508	7.00229	30.7853	UP	Yes	ymgC	protein YmgC
b1168	-0.55743	0.214668	0.302503	35.1986	23.9576	DOWN	No	pdeG	putative c-di-GMP phosphodiesterase PdeG
b1171	1.03326	0.000161037	0.000561097	70.1328	143.526	UP	Yes	ymgD	PF16456 family protein YmgD
b1172	0.962757	0.00672042	0.0155806	34.6134	67.3937	UP	Yes	ymgG	PF13488 family protein YmgG
b1174	-0.436577	0.0449219	0.0807383	452.17	334.123	DOWN	Yes	minE	Z-ring positioning protein MinE
b1175	-0.470747	0.00308293	0.00785607	5839.43	4214.08	DOWN	Yes	minD	Z-ring positioning protein MinD
b1176	-0.337401	0.0135728	0.0287539	2232.95	1767.13	DOWN	Yes	minC	Z-ring positioning protein MinC
b1177	0.711159	0.0329181	0.0617372	198.423	324.583	UP	Yes	ycgJ	PF05666 family protein YcgJ
b1178	-0.0114872	0.970979	0.980815	92.9688	92.4307	DOWN	No	pliG	inhibitor of g-type lysozyme
b1179	0.372619	0.0708373	0.117209	361.034	467.125	UP	No	ycgL	PF05166 family protein YcgL
b1180	-0.306573	0.134385	0.203942	505.685	408.982	DOWN	No	ycgM	putative isomerase/hydrolase
b1181	0.0958779	0.628355	0.715378	173.13	185.276	UP	No	ycgN	PF03693 family protein YcgN
b1182	-0.300152	0.290138	0.388559	292.164	237.006	DOWN	No	hlyE	hemolysin E
b1183	0.685853	0.00862164	0.0192379	74.2852	119.639	UP	Yes	umuD	DNA polymerase V protein UmuD
b1184	-0.0180769	0.919752	0.945994	187.854	185.554	DOWN	No	umuC	DNA polymerase V catalytic protein
b1185	0.748052	2.52753e-05	0.000104269	551.143	925.409	UP	Yes	dsbB	protein thiol:quinone oxidoreductase DsbB
b1186	0.89692	1.1469e-12	1.68698e-11	1566.29	2916.44	UP	Yes	nhaB	Na(+):H(+) antiporter NhaB
b1187	0.446791	0.00556539	0.013218	1585.93	2161.21	UP	Yes	fadR	DNA-binding transcriptional dual regulator FadR
b1188	-1.45524	1.20157e-10	1.30805e-09	4317.59	1574.98	DOWN	Yes	ycgB	PF04293 family protein YcgB
b1189	-1.39745	2.14571e-09	1.89494e-08	2079.06	789.549	DOWN	Yes	dadA	D-amino acid dehydrogenase
b1190	-0.885023	3.68111e-05	0.000145852	966.055	523.392	DOWN	Yes	dadX	alanine racemase 2
b1191	0.667581	0.0025259	0.00658645	771.308	1225.01	UP	Yes	cvrA	putative K(+):H(+) antiporter
b1192	-0.079084	0.62539	0.712813	605.004	572.989	DOWN	No	ldcA	murein L%2CD-carboxypeptidase
b1193	0.971818	1.64224e-06	8.58805e-06	160.138	313.982	UP	Yes	emtA	lytic murein transglycosylase E
b1194	0.111336	0.758183	0.823331	29.166	31.5965	UP	No	ycgR	flagellar brake protein YcgR
b1195	-1.0975	0.00342404	0.00857082	50.2191	23.5932	DOWN	Yes	ymgE	PF04226 family protein YmgE
b1196	-0.496594	0.342402	0.443745	17.5152	12.3706	DOWN	No	ycgY	uncharacterized protein YcgY
b1197	-0.848044	0.000256381	0.000851635	3204.79	1780.71	DOWN	Yes	treA	periplasmic trehalase
b1198	3.71226	7.55863e-68	2.21619e-65	724.577	9499.16	UP	Yes	dhaM	dihydroxyacetone kinase subunit M
b1199	3.5724	4.78338e-96	3.00533e-93	443.847	5280.66	UP	Yes	dhaL	dihydroxyacetone kinase subunit L
b1200	3.08444	1.79138e-54	3.42543e-52	829.304	7035.7	UP	Yes	dhaK	dihydroxyacetone kinase subunit K
b1201	-0.0487887	0.750799	0.817128	417.21	403.484	DOWN	No	dhaR	DNA-binding transcriptional dual regulator DhaR
b1202	0.551659	0.000596085	0.00182307	686.041	1005.28	UP	Yes	ycgV	putative autotransporter adhesin YcgV
b1203	1.61503	8.51496e-10	8.07086e-09	1108.28	3394.48	UP	Yes	ychF	redox-responsive ATPase YchF
b1204	1.1038	6.02206e-05	0.000229506	305.801	656.858	UP	Yes	pth	peptidyl-tRNA hydrolase
b1205	-1.52451	6.16947e-10	5.95029e-09	7679.82	2669.66	DOWN	Yes	ychH	stress-induced protein
b1206	1.09173	2.41241e-06	1.22233e-05	1375.35	2931.16	UP	Yes	dauA	aerobic C4-dicarboxylate transporter DauA
b1207	1.05196	9.19245e-07	5.03126e-06	7002.5	14518.2	UP	Yes	prs	ribose-phosphate diphosphokinase
b1208	0.555725	0.00739587	0.0168884	3246.25	4771.22	UP	Yes	ispE	4-(cytidine 5'-diphospho)-2-C-methyl-D-erythritol kinase
b1209	0.350761	0.00469504	0.0113517	1324.4	1688.81	UP	Yes	lolB	outer membrane lipoprotein LolB
b1210	0.20884	0.138425	0.209136	2115.38	2444.49	UP	No	hemA	glutamyl-tRNA reductase
b1211	0.625129	4.0635e-05	0.000159565	1887.94	2911.59	UP	Yes	prfA	peptide chain release factor RF1
b1212	0.713453	0.000231245	0.000778726	571.469	936.781	UP	Yes	prmC	protein-(glutamine-N(5)) methyltransferase
b1213	0.534299	0.0198362	0.0399815	107.015	154.729	UP	Yes	ychQ	SirB family protein YchQ
b1214	0.0560287	0.739812	0.808974	2221.15	2308.64	UP	No	ychA	transglutaminase-like/TPR repeat-containing protein
b1215	0.128267	0.316315	0.415767	11499	12568	UP	No	kdsA	3-deoxy-D-manno-octulosonate 8-phosphate synthase
b1216	1.08919	6.81618e-13	1.03371e-11	387.767	825.284	UP	Yes	chaA	Na(+)/K(+):H(+) antiporter ChaA
b1217	-0.763059	8.73537e-05	0.000321491	195.552	115.249	DOWN	Yes	chaB	putative cation transport regulator ChaB
b1218	-0.868538	0.000416687	0.00131652	721.951	395.613	DOWN	Yes	chaC	glutathione-specific gamma-glutamylcyclotransferase
b1219	0.0753389	0.823789	0.876166	514.635	542.089	UP	No	ychN	DsrE/F sulfur relay family protein YchN
b1220	-0.944235	0.000226117	0.000763211	424.428	220.89	DOWN	Yes	ychO	putative invasin YchO
b1221	-0.170161	0.364467	0.465674	1805.51	1604.87	DOWN	No	narL	DNA-binding transcriptional dual regulator NarL
b1222	-0.781593	1.03657e-05	4.58637e-05	1763.99	1026.45	DOWN	Yes	narX	sensory histidine kinase NarX
b1223	0.00417034	0.98776	0.990915	8532.92	8557.88	UP	No	narK	nitrate:nitrite antiporter NarK
b1224	-1.41911	2.33931e-09	2.05355e-08	90948.9	34010	DOWN	Yes	narG	nitrate reductase A subunit alpha
b1225	-0.626406	0.0187991	0.038171	30304.2	19631.1	DOWN	Yes	narH	nitrate reductase A subunit beta
b1226	-0.212356	0.393476	0.494572	7423.7	6408.01	DOWN	No	narJ	nitrate reductase 1 molybdenum cofactor assembly chaperone
b1227	0.0629494	0.822667	0.875839	7009.85	7322.91	UP	No	narI	nitrate reductase A subunit gamma
b1228	-1.42578	0.000112382	0.000404464	60.8108	22.6615	DOWN	Yes	ychS	putative uncharacterized protein YchS
b1232	1.45184	5.40601e-10	5.2601e-09	608.161	1663.37	UP	Yes	purU	formyltetrahydrofolate deformylase
b1233	1.20349	2.9282e-06	1.46177e-05	462.439	1064.63	UP	Yes	ychJ	NTF2-like domain-containing protein YchJ
b1234	-0.254261	0.069503	0.115436	3733.07	3129.72	DOWN	No	rssA	putative patatin-like phospholipase RssA
b1235	-0.401992	0.000817431	0.00242092	2413.67	1826.89	DOWN	Yes	rssB	regulator of RpoS
b1236	0.225493	0.100989	0.158285	4681.52	5473.03	UP	No	galU	UTP--glucose-1-phosphate uridylyltransferase
b1237	0.285834	0.0577531	0.0994511	18821.2	22944.9	UP	No	hns	DNA-binding transcriptional dual regulator H-NS
b1238	1.68314	2.69419e-09	2.33709e-08	97.1501	311.421	UP	Yes	tdk	thymidine/deoxyuridine kinase
b1241	-0.48761	0.0113285	0.024495	67992.7	48493.2	DOWN	Yes	adhE	aldehyde-alcohol dehydrogenase
b1242	0.680078	0.0238708	0.0469307	144.392	231.099	UP	Yes	ychE	putative inner membrane protein
b1243	0.185821	0.177469	0.257508	62048.7	70578.3	UP	No	oppA	oligopeptide ABC transporter periplasmic binding protein
b1244	0.615874	4.1566e-05	0.000162495	7210.2	11049.5	UP	Yes	oppB	murein tripeptide ABC transporter/oligopeptide ABC transporter inner membrane subunit OppB
b1245	0.353711	0.00185572	0.00499784	11051	14121.6	UP	Yes	oppC	murein tripeptide ABC transporter/oligopeptide ABC transporter inner membrane subunit OppC
b1246	0.220433	0.0663202	0.111284	16795.4	19568.3	UP	No	oppD	murein tripeptide ABC transporter/oligopeptide ABC transporter ATP binding subunit OppD
b1247	0.0123181	0.935322	0.955971	14864.2	14991.9	UP	No	oppF	murein tripeptide ABC transporter/oligopeptide ABC transporter ATP binding subunit OppF
b1248	0.269876	0.0524452	0.0919306	541.926	653.565	UP	No	yciU	DUF440 domain-containing protein YciU
b1249	-0.310348	0.013865	0.0292883	2389.51	1926.95	DOWN	Yes	clsA	cardiolipin synthase A
b1250	-0.434139	0.0254212	0.0493392	939.768	695.261	DOWN	Yes	kch	K(+) channel Kch
b1251	-0.439481	0.0103928	0.0226499	900.431	663.917	DOWN	Yes	yciI	protein YciI
b1252	-0.286901	0.157999	0.233573	203.823	167.136	DOWN	No	tonB	Ton complex subunit TonB
b1253	1.74113	2.30982e-06	1.17849e-05	97.4049	325.473	UP	Yes	yciA	acyl-CoA thioesterase
b1254	0.800573	1.53503e-05	6.59928e-05	338.387	589.216	UP	Yes	yciB	inner membrane protein
b1255	0.582073	0.00662553	0.0154012	631.919	945.651	UP	Yes	yciC	putative inner membrane protein
b1256	0.281265	0.0268669	0.0518022	9919.27	12054.8	UP	Yes	ompW	outer membrane protein W
b1257	0.541504	0.0783915	0.127754	131.842	192.001	UP	No	yciE	DUF892 domain-containing protein YciE
b1258	-0.334461	0.528872	0.627456	20.8307	16.6729	DOWN	No	yciF	DUF892 domain-containing protein YciF
b1259	-0.525209	0.271247	0.366271	20.7235	14.4703	DOWN	No	yciG	protein YciG
b1260	0.0444473	0.742801	0.810831	657.208	678.048	UP	No	trpA	tryptophan synthase subunit alpha
b1261	-0.273338	0.153989	0.22849	887.723	734.851	DOWN	No	trpB	tryptophan synthase subunit beta
b1262	-0.783228	9.39228e-05	0.000343369	630.006	366.425	DOWN	Yes	trpC	fused indole-3-glycerol phosphate synthase/phosphoribosylanthranilate isomerase
b1263	-0.928266	0.010987	0.0238033	172.211	90.7142	DOWN	Yes	trpD	anthranilate synthase subunit TrpD
b1264	-0.303309	0.296817	0.394977	64.9727	52.5611	DOWN	No	trpE	anthranilate synthase subunit TrpE
b1265	1.50447	0.0141446	0.0298502	7.25125	20.6173	UP	Yes	trpL	trp operon leader peptide
b1266	0.526998	0.0248989	0.0485611	426.3	614.088	UP	Yes	yciV	RNA/ssDNA 5'->3' exonuclease
b1267	0.568184	0.000788869	0.00234264	816.875	1211.14	UP	Yes	yciO	putative RNA-binding protein YciO
b1268	0.12343	0.618148	0.706318	240.029	261.222	UP	No	yciQ	DUF2207 domain-containing protein YciQ
b1269	0.666543	0.000366771	0.00117143	1303.73	2069.19	UP	Yes	rluB	23S rRNA pseudouridine(2605) synthase
b1270	-0.390098	0.0288225	0.055056	289.558	220.793	DOWN	Yes	btuR	cobinamide/cobalamin adenosyltransferase
b1271	-0.60681	0.00126035	0.00354413	1062.36	697.992	DOWN	Yes	yciK	putative oxidoreductase
b1272	0.636186	0.00104485	0.00300146	2242.2	3484.62	UP	Yes	sohB	S49 peptidase family protein
b1273	0.0337344	0.884916	0.922192	998.99	1022.58	UP	No	yciN	protein YciN
b1274	-0.200081	0.233596	0.322865	9498.23	8268.49	DOWN	No	topA	DNA topoisomerase 1
b1275	-0.00788458	0.969946	0.980815	1130.26	1123.98	DOWN	No	cysB	DNA-binding transcriptional dual regulator CysB
b1276	-1.29994	4.82915e-09	3.96984e-08	32525	13210.2	DOWN	Yes	acnA	aconitate hydratase 1
b1277	-0.397677	0.0032193	0.00812773	2880.11	2186.05	DOWN	Yes	ribA	GTP cyclohydrolase 2
b1278	-0.125165	0.502004	0.601585	844.05	773.771	DOWN	No	pgpB	phosphatidylglycerophosphatase B
b1279	-0.417424	0.00385653	0.00953938	1069.99	801.113	DOWN	Yes	lapA	lipopolysaccharide assembly protein A
b1280	-0.146839	0.291407	0.389665	1262.78	1140.75	DOWN	No	lapB	lipopolysaccharide assembly protein B
b1281	1.3471	2.23368e-08	1.60256e-07	426.815	1085.66	UP	Yes	pyrF	orotidine-5'-phosphate decarboxylase
b1282	1.80466	1.21933e-08	9.22476e-08	41.385	144.338	UP	Yes	yciH	putative translation factor
b1283	0.156982	0.535572	0.633695	482.287	537.696	UP	No	osmB	osmotically-inducible lipoprotein OsmB
b1284	0.229537	0.182275	0.263525	408.461	479.277	UP	No	yciT	putative DNA-binding transcriptional regulator YciT
b1285	1.44557	9.41606e-24	4.14118e-22	590.631	1608.84	UP	Yes	pdeR	cyclic di-GMP phosphodiesterase PdeR
b1286	1.48187	8.29883e-10	7.88299e-09	2217.81	6194.06	UP	Yes	rnb	RNase II
b1287	1.60552	0.0381365	0.0699726	300.962	915.85	UP	Yes	yciW	putative oxidoreductase
b1288	0.677596	9.51751e-07	5.1933e-06	6505.16	10404.3	UP	Yes	fabI	enoyl-[acyl-carrier-protein] reductase
b1289	-0.93882	0.000146868	0.00051509	196.871	102.757	DOWN	Yes	ycjD	DUF559 domain-containing protein YcjD
b1290	-0.118943	0.547572	0.644914	569.392	524.715	DOWN	No	sapF	putrescine ABC exporter ATP binding protein SapF
b1291	-0.17041	0.364555	0.465674	1019.68	906.532	DOWN	No	sapD	putrescine ABC exporter ATP binding protein SapD
b1292	0.0967096	0.614678	0.703999	343.075	367.052	UP	No	sapC	putrescine ABC exporter membrane protein SapC
b1293	0.101594	0.583837	0.678034	484.176	519.401	UP	No	sapB	putrescine ABC exporter membrane subunit SapB
b1294	0.00379285	0.977137	0.983956	1503.09	1507.16	UP	No	sapA	putative periplasmic binding protein SapA
b1295	0.390943	0.216792	0.30452	98.8642	129.375	UP	No	ymjA	DUF2543 domain-containing protein YmjA
b1296	-0.160495	0.567996	0.663667	103.297	92.4917	DOWN	No	puuP	putrescine:H(+) symporter PuuP
b1297	-0.407507	0.0300308	0.0570538	324.416	244.592	DOWN	Yes	puuA	glutamate-putrescine ligase
b1298	-0.709514	0.00116555	0.00330715	198.082	121.441	DOWN	Yes	puuD	gamma-glutamyl-gamma-aminobutyrate hydrolase
b1299	0.366996	0.0603751	0.103118	111.236	143.36	UP	No	puuR	DNA-binding transcriptional repressor PuuR
b1300	0.0327906	0.898608	0.93172	86.4324	88.3704	UP	No	puuC	gamma-glutamyl-gamma-aminobutyraldehyde dehydrogenase
b1301	0.00882045	0.977005	0.983956	62.8027	63.1573	UP	No	puuB	gamma-glutamylputrescine oxidase
b1302	-0.359304	0.189513	0.272735	92.0116	71.7242	DOWN	No	puuE	4-aminobutyrate aminotransferase PuuE
b1303	-0.600664	0.000686394	0.00207761	598.704	395.079	DOWN	Yes	pspF	DNA-binding transcriptional dual regulator PspF
b1304	0.209354	0.349623	0.451243	1235.65	1428.41	UP	No	pspA	phage shock protein A
b1305	-0.46197	0.143421	0.215464	113.247	82.343	DOWN	No	pspB	phage shock protein B
b1306	-0.404092	0.0211447	0.0422127	325.295	246.021	DOWN	Yes	pspC	phage shock protein C
b1307	-0.350016	0.140489	0.211817	107.367	84.3159	DOWN	No	pspD	phage shock protein D
b1308	0.133785	0.661033	0.742263	2326.75	2552.75	UP	No	pspE	thiosulfate sulfurtransferase PspE
b1309	-0.0631184	0.801783	0.858593	139.658	133.416	DOWN	No	ycjM	glucosylglycerate phosphorylase
b1310	-0.795011	0.00258069	0.00671374	108.775	62.7242	DOWN	Yes	ycjN	putative ABC transporter periplasmic binding protein YcjN
b1311	-0.516419	0.167277	0.244576	56.1097	39.4691	DOWN	No	ycjO	putative ABC transporter membrane subunit YcjO
b1312	-0.0698229	0.849423	0.896046	54.2081	51.6199	DOWN	No	ycjP	putative ABC transporter membrane subunit YcjP
b1313	-0.469438	0.0685193	0.11432	158.974	115.131	DOWN	No	ycjQ	putative zinc-binding dehydrogenase YcjQ
b1314	-0.201921	0.560081	0.657038	110.784	96.509	DOWN	No	ycjR	putative ketohexose-3-epimerase YcjR
b1315	-0.436955	0.125883	0.192836	119.009	88.1803	DOWN	No	ycjS	putative oxidoreductase YcjS
b1316	-0.39249	0.069968	0.115989	162.156	123.749	DOWN	No	ycjT	kojibiose phosphorylase
b1317	0.708158	0.162928	0.23895	17.0547	27.889	UP	No	ycjU	beta-phosphoglucomutase
b1318	-0.128849	0.778258	0.838745	21.062	19.2495	DOWN	No	ycjV	putative ABC transporter ATP-binding protein YcjV
b1319	-0.0219973	0.976032	0.983411	10.5926	10.3364	DOWN	No	ompG	outer membrane porin G
b1320	0.708988	0.00707031	0.0162802	130.559	213.006	UP	Yes	ycjW	putative LacI-type DNA-binding transcriptional regulator YcjW
b1321	-1.31827	5.39429e-15	1.0182e-13	1691.13	678.296	DOWN	Yes	ycjX	DUF463 domain-containing protein YcjX
b1322	-1.05687	3.88672e-08	2.70044e-07	780.452	375.412	DOWN	Yes	ycjF	conserved inner membrane protein YcjF
b1323	-0.360853	0.00473091	0.0114259	6349.92	4944.67	DOWN	Yes	tyrR	DNA-binding transcriptional dual regulator TyrR
b1324	0.451689	0.000569141	0.00174431	5067.58	6930.87	UP	Yes	tpx	lipid hydroperoxide peroxidase
b1325	-0.726353	3.15842e-06	1.5678e-05	2087.35	1262.03	DOWN	Yes	ycjG	L-Ala-D/L-Glu epimerase
b1326	-0.161442	0.351872	0.453556	1167.22	1044.04	DOWN	No	mpaA	murein tripeptide amidase A
b1327	-0.200167	0.370155	0.471321	103.636	90.208	DOWN	No	ycjY	putative hydrolase YcjY
b1328	0.278453	0.148553	0.221469	138.073	167.399	UP	No	pgrR	DNA-binding transcriptional repressor PgrR
b1329	-0.00639897	0.971626	0.980994	2957.27	2944.49	DOWN	No	mppA	murein tripeptide ABC transporter periplasmic binding protein
b1330	-0.391048	0.0309503	0.0586468	562.444	428.666	DOWN	Yes	ynaI	small conductance mechanosensitive channel YnaI
b1331	-0.28917	0.711785	0.785115	9.04625	7.44023	DOWN	No	insH-4	IS5 transposase and trans-activator
b1332	-0.607868	0.000300649	0.000980152	556.013	364.89	DOWN	Yes	ynaJ	DUF2534 domain-containing protein YnaJ
b1333	-1.35648	4.57034e-13	7.0281e-12	34446.5	13453	DOWN	Yes	uspE	universal stress protein with a role cellular motility
b1334	-0.732002	1.24636e-06	6.66754e-06	6611.02	3980.57	DOWN	Yes	fnr	DNA-binding transcriptional dual regulator FNR
b1335	-0.146712	0.412164	0.512351	200.174	180.846	DOWN	No	ogt	methylated-DNA--[protein]-cysteine S-methyltransferase
b1336	-0.709715	0.00995032	0.0217827	83.5272	51.1052	DOWN	Yes	abgT	p-aminobenzoyl glutamate:H(+) symporter
b1337	-0.610573	0.00866109	0.0193064	163.914	107.148	DOWN	Yes	abgB	p-aminobenzoyl-glutamate hydrolase subunit B
b1338	-0.466762	0.100347	0.15756	67.2814	48.8466	DOWN	No	abgA	p-aminobenzoyl-glutamate hydrolase subunit A
b1339	-0.120765	0.545818	0.643395	367.427	337.996	DOWN	No	abgR	putative LysR-type DNA-binding transcriptional regulator AbgR
b1340	-0.279272	0.161699	0.237923	227.991	188.078	DOWN	No	smrA	DNA endonuclease SmrA
b1341	0.0452376	0.81958	0.873808	1295.09	1335.92	UP	No	dgcM	diguanylate cyclase DgcM
b1342	-0.161571	0.310314	0.410207	1039.1	929.237	DOWN	No	zntB	Zn(2(+)):H(+) symporter
b1343	-0.157109	0.411561	0.512068	640.514	574.792	DOWN	No	dbpA	ATP-dependent RNA helicase DbpA
b1344	0.883793	1.74924e-06	9.11514e-06	716.699	1322.02	UP	Yes	ttcA	tRNA cytosine(32) 2-sulfurtransferase TtcA
b1345	1.52505	6.4174e-09	5.13159e-08	259.243	745.77	UP	Yes	intR	Rac prophage%3B putative integrase
b1346	1.56864	0.00603664	0.0142202	11.4722	33.9433	UP	Yes	xisR	Rac prophage%3B excisionase
b1349	-0.0707642	0.854794	0.90002	32.5886	30.8727	DOWN	No	recT	Rac prophage%3B recombinase%2C DNA renaturation
b1350	-0.102363	0.682498	0.760675	84.7433	78.7651	DOWN	No	recE	Rac prophage%3B exonuclease VIII%2C ds DNA exonuclease%2C 5'--> 3' specific
b1351	0.10626	0.925272	0.950337	3.41228	3.72099	UP	No	racC	Rac prophage%3B protein RacC
b1352	0.0408365	0.972894	0.981496	3.91079	3.98565	UP	No	kilR	Rac prophage%3B inhibitor of FtsZ%2C killing protein
b1353	1.04098	0.0165278	0.0342551	16.7242	34.3969	UP	Yes	sieB	Rac prophage%3B phage superinfection exclusion protein
b1355	-1.25231	0.233294	0.322549	5.39445	2.29532	DOWN	No	ydaG	Rac prophage%3B uncharacterized protein YdaG
b1356	-0.347477	0.044916	0.0807383	1113.58	875.624	DOWN	Yes	racR	Rac prophage%3B DNA-binding transcriptional repressor RacR
b1357	-0.319589	0.224917	0.313628	69.4145	55.4909	DOWN	No	ydaS	Rac prophage%3B toxin YdaS
b1358	-0.399313	0.295165	0.393255	36.8966	28.0002	DOWN	No	ydaT	Rac prophage%3B protein YdaT
b1359	-0.474755	0.15691	0.232119	48.2628	34.84	DOWN	No	ydaU	Rac prophage%3B DUF1376 domain-containing protein YdaU
b1360	-1.02177	0.0150148	0.031432	38.3355	18.9564	DOWN	Yes	ydaV	Rac prophage%3B putative ATP-binding protein YdaV
b1361	-0.419772	0.148122	0.221051	53.5873	40.1037	DOWN	No	ydaW	Rac prophage%3B putative uncharacterized protein YdaW
b1363	0.714266	0.0128016	0.0272911	180.346	295.555	UP	Yes	trkG	Rac prophage%3B K(+) transporter TrkG
b1365	-0.398588	0.724814	0.796733	3.8481	2.89027	DOWN	No	ynaK	Rac prophage%3B ParB-like nuclease domain-containing protein YnaK
b1366	-0.186053	0.801443	0.858438	6.76247	5.98263	DOWN	No	ydaY	Rac prophage%3B putative uncharacterized protein YdaY
b1368	-0.414866	0.367737	0.469056	46.3184	34.8618	DOWN	No	ynaA	Rac prophage%3B putative prophage tail length tape measure domain-containing protein YnaA
b1370	-0.915759	7.64131e-07	4.22723e-06	354.918	188.076	DOWN	Yes	insH-5	Rac prophage%3B IS5 transposase and trans-activator
b1372	-0.449068	0.039694	0.0726183	185.612	135.945	DOWN	Yes	stfR	Rac prophage%3B putative membrane protein
b1373	0.412596	0.5743	0.669789	7.55376	10.1544	UP	No	tfaR	Rac prophage%3B putative tail fiber assembly protein TfaR
b1374	-0.188185	0.61951	0.707322	41.794	36.522	DOWN	No	pinR	Rac prophage%3B putative site-specific recombinase
b1375	2.33696	8.16002e-07	4.50286e-06	13.8454	69.8446	UP	Yes	ynaE	Rac prophage%3B uncharacterized protein YnaE
b1376	-0.31453	0.0688568	0.114768	3243.09	2607.47	DOWN	No	uspF	nucleotide binding filament protein
b1377	0.275092	0.485251	0.584694	26.3752	32.081	UP	No	ompN	outer membrane porin N
b1378	-0.0777454	0.640227	0.725514	42905	40654.4	DOWN	No	ydbK	putative pyruvate-flavodoxin oxidoreductase
b1379	0.487374	0.0158639	0.0330504	554.64	777.24	UP	Yes	hslJ	lipoprotein implicated in Novobiocin resistance
b1380	1.56742	3.86424e-10	3.86248e-09	1526.23	4523.02	UP	Yes	ldhA	D-lactate dehydrogenase
b1381	-0.340625	0.0210918	0.0421447	584.078	461.226	DOWN	Yes	ydbH	PF11739 family protein YdbH
b1382	0.133665	0.834558	0.885497	7.38485	8.07236	UP	No	ynbE	lipoprotein YnbE
b1383	1.50465	1.58868e-06	8.33495e-06	38.4268	108.798	UP	Yes	ydbL	DUF1318 domain-containing protein YdbL
b1384	-0.395316	0.0404693	0.0738216	206.179	156.742	DOWN	Yes	feaR	DNA-binding transcriptional activator FeaR
b1385	-0.632771	0.00235927	0.00620206	351.039	226.621	DOWN	Yes	feaB	phenylacetaldehyde dehydrogenase
b1386	-0.822563	0.00046444	0.00144969	116.121	65.6631	DOWN	Yes	tynA	copper-containing amine oxidase
b1387	-0.382768	0.450459	0.550616	43.5592	33.4592	DOWN	No	paaZ	oxepin-CoA hydrolase/3-oxo-5%2C6-dehydrosuberyl-CoA semialdehyde dehydrogenase
b1388	-0.518476	0.359969	0.461452	17.3563	12.0882	DOWN	No	paaA	phenylacetyl-CoA 1%2C2-epoxidase%2C monooxygenase subunit
b1389	-1.35095	0.400742	0.501697	2.89673	1.1645	DOWN	No	paaB	phenylacetyl-CoA 1%2C2-epoxidase subunit B
b1390	-1.08569	0.0294617	0.056092	20.4037	9.60257	DOWN	Yes	paaC	phenylacetyl-CoA 1%2C2-epoxidase%2C structural subunit
b1391	-0.723714	0.199893	0.28571	18.1102	10.9272	DOWN	No	paaD	phenylacetate degradation protein
b1392	-0.692924	0.0604597	0.103183	34.1608	21.1135	DOWN	No	paaE	phenylacetyl-CoA 1%2C2-epoxidase%2C reductase subunit
b1393	-0.413335	0.355309	0.456381	24.0661	17.9892	DOWN	No	paaF	putative 2%2C3-dehydroadipyl-CoA hydratase
b1394	-0.35773	0.487472	0.586406	23.1135	17.984	DOWN	No	paaG	putative ring 1%2C2-epoxyphenylacetyl-CoA isomerase (oxepin-CoA forming)
b1395	-0.327694	0.372315	0.473796	48.033	38.4588	DOWN	No	paaH	3-hydroxyadipyl-CoA dehydrogenase
b1396	-0.718198	0.174516	0.253643	21.9226	13.3785	DOWN	No	paaI	phenylacetyl-CoA thioesterase
b1397	-0.732844	0.00552185	0.0131271	229.3	138.249	DOWN	Yes	paaJ	beta-ketoadipyl-CoA thiolase
b1398	-0.465124	0.0206134	0.0412831	215.91	156.636	DOWN	Yes	paaK	phenylacetate-CoA ligase
b1399	-0.395775	0.0182094	0.0371107	552.926	420.579	DOWN	Yes	paaX	DNA-binding transcriptional repressor PaaX
b1400	-0.190272	0.523213	0.621917	118.476	103.639	DOWN	No	paaY	2-hydroxycyclohepta-1%2C4%2C6-triene-1-carboxyl-CoA thioesterase
b1402	-1.28913	0.0719314	0.118752	12.4765	5.07929	DOWN	No	insD-2	IS2 insertion element protein InsB
b1404	0.232191	0.772713	0.835846	4.381	5.16612	UP	No	insI-2	IS30 transposase
b1406	-1.36206	1.27558e-05	5.54894e-05	2421.64	942.432	DOWN	Yes	pdxI	pyridoxine 4-dehydrogenase
b1407	-0.743414	0.0105058	0.0228736	78.5064	46.8184	DOWN	Yes	ydbD	DUF2773 domain-containing protein YdbD
b1408	1.1794	0.215874	0.303643	3.33284	7.50934	UP	No	ynbA	putative inner membrane protein
b1409	1.44018	0.0937815	0.148685	3.98079	11.0206	UP	No	ynbB	putative CDP-diglyceride synthase
b1410	-0.503082	0.169358	0.247044	62.0756	43.5948	DOWN	No	ynbC	hydrolase/methyltransferase domain-containing protein YnbC
b1411	-0.789184	0.0147528	0.0309408	84.8149	49.112	DOWN	Yes	ynbD	putative phosphatase
b1412	0.348673	0.0564334	0.0976373	277.801	354.047	UP	No	azoR	FMN dependent NADH:quinone oxidoreductase
b1413	-0.053862	0.689384	0.765827	5430.89	5232.05	DOWN	No	hrpA	ATP-dependent RNA helicase HrpA
b1414	0.16268	0.362027	0.463387	447.974	501.682	UP	No	ydcF	DUF218 domain-containing protein YdcF
b1415	-1.75134	1.40553e-10	1.50769e-09	5692.88	1691.23	DOWN	Yes	aldA	aldehyde dehydrogenase A
b1418	1.92061	5.15975e-23	2.10117e-21	324.241	1228.11	UP	Yes	cybB	cytochrome b561
b1419	0.15146	0.421763	0.522669	823.296	914.419	UP	No	ydcA	protein YdcA
b1421	-0.931047	0.000101257	0.000368038	217.026	113.976	DOWN	Yes	trg	methyl-accepting chemotaxis protein Trg
b1422	-1.2882	6.02596e-08	4.04613e-07	708.27	290.388	DOWN	Yes	ydcI	putative DNA-binding transcriptional repressor YdcI
b1423	-1.2566	1.25315e-05	5.47306e-05	2148.23	899.476	DOWN	Yes	ydcJ	DUF1338 domain-containing protein YdcJ
b1424	-0.0224183	0.894536	0.928998	1619.4	1594.55	DOWN	No	opgD	glucan biosynthesis protein D
b1426	-0.226273	0.449731	0.550032	2226.24	1903.08	DOWN	No	ydcH	protein YdcH
b1427	-0.0653255	0.656651	0.738606	648.658	620.208	DOWN	No	rimL	ribosomal-protein-L12-serine acetyltransferase
b1428	-0.835295	2.73104e-05	0.000111591	501.468	280.969	DOWN	Yes	ydcK	putative enzyme YdcK
b1429	0.672286	0.00443567	0.0107839	827.025	1317.47	UP	Yes	tehA	tellurite resistance protein
b1430	0.825614	6.33973e-06	2.90742e-05	1132.51	2006.68	UP	Yes	tehB	tellurite methyltransferase
b1431	0.842743	3.3346e-07	1.95021e-06	615.094	1102.58	UP	Yes	ydcL	DUF3313 domain-containing lipoprotein YdcL
b1432	-0.849871	4.3785e-07	2.51392e-06	1213.86	673.901	DOWN	Yes	insQ	putative insertion element transposase InsQ
b1433	-1.86818	1.06023e-12	1.56999e-11	635.405	174.336	DOWN	Yes	ydcO	putative transport protein YdcO
b1434	-0.796705	9.0038e-05	0.000329989	270.216	155.872	DOWN	Yes	sutR	DNA-binding transcriptional dual regulator SutR
b1435	-0.0181841	0.904397	0.935231	875.516	864.778	DOWN	No	rlhA	23S rRNA 5-hydroxycytidine C2501 synthase
b1436	-0.166507	0.59566	0.688492	54.9556	49.0369	DOWN	No	yncJ	protein YncJ
b1438	-0.143556	0.463351	0.562777	190.566	172.609	DOWN	No	hicB	antitoxin of the HicA-HicB toxin-antitoxin system
b1439	-0.0853121	0.610929	0.701332	353.528	333.065	DOWN	No	ydcR	fused putative DNA-binding transcriptional regulator/putative aminotransferase YdcR
b1440	-1.66412	5.34733e-08	3.63486e-07	3105.61	980.268	DOWN	Yes	ydcS	putative ABC transporter periplasmic binding protein/polyhydroxybutyrate synthase
b1441	-1.68644	2.17671e-06	1.11575e-05	1287.56	400.357	DOWN	Yes	ydcT	putative ABC transporter ATP-binding protein YdcT
b1442	-1.524	1.65919e-08	1.2223e-07	422.716	147.319	DOWN	Yes	ydcU	putative ABC transporter membrane subunit YdcU
b1443	-1.23881	3.66965e-05	0.00014566	578.001	245.206	DOWN	Yes	ydcV	putative ABC transporter membrane subunit YdcV
b1444	-1.22871	5.74077e-08	3.86054e-07	2153.83	919.447	DOWN	Yes	patD	gamma-aminobutyraldehyde dehydrogenase
b1445	-0.243719	0.503685	0.603434	40.104	33.903	DOWN	No	ortT	orphan toxin OrtT
b1446	-0.396989	0.0142449	0.0300044	525.025	398.838	DOWN	Yes	ydcY	DUF2526 domain-containing protein YdcY
b1447	-0.643376	0.025718	0.0498492	82.6123	52.6775	DOWN	Yes	ydcZ	putative inner membrane protein
b1448	-0.841483	1.60077e-06	8.38119e-06	518.479	289.679	DOWN	Yes	mnaT	L-amino acid N-acyltransferase
b1449	-0.759691	3.22132e-06	1.59542e-05	1934.83	1143.03	DOWN	Yes	curA	NADPH-dependent curcumin/dihydrocurcumin reductase
b1450	0.582734	0.0784014	0.127754	83.1203	124.192	UP	No	mcbR	DNA-binding transcriptional dual regulator McbR
b1451	0.408597	0.0368697	0.0681601	955.949	1269.03	UP	Yes	yncD	putative TonB-dependent outer membrane receptor
b1452	3.21666	7.03583e-30	4.61845e-28	247.732	2303.17	UP	Yes	yncE	PQQ-like domain-containing protein YncE
b1453	1.10944	0.00317017	0.00803134	106.053	228.641	UP	Yes	ansP	L-asparagine transporter
b1454	-1.35943	9.70817e-07	5.29077e-06	93.8979	36.5924	DOWN	Yes	yncG	putative glutathione S-transferase YncG
b1456	0.543739	0.244864	0.33601	38.5881	56.0553	UP	No	rhsE	RhsE protein in rhs element
b1457	1.49157	6.30035e-05	0.000239489	27.6917	77.4884	UP	Yes	ydcD	uncharacterized protein YdcD
b1459	2.1383	5.41452e-08	3.66355e-07	26.2954	115.554	UP	Yes	yncI	putative transposase YncI
b1460	1.91583	5.48508e-09	4.41821e-08	23.3013	87.3917	UP	Yes	ydcC	H repeat-associated putative transposase YdcC
b1461	0.396654	0.0813617	0.132089	170.981	224.921	UP	No	pptA	putative 4-oxalocrotonate tautomerase (4-OT)
b1462	-0.640549	0.0445984	0.0802224	153.738	98.9275	DOWN	Yes	yddH	flavin reductase-like protein YddH
b1463	-0.434951	0.0382879	0.0702211	663.271	491.036	DOWN	Yes	nhoA	arylamine N-acetyltransferase
b1464	-0.679609	0.000730498	0.00219	1143.51	714.279	DOWN	Yes	yddE	PF02567 family protein YddE
b1465	-1.23827	6.43445e-08	4.28768e-07	248.8	105.76	DOWN	Yes	narV	nitrate reductase Z subunit gamma
b1466	-1.04438	0.00107081	0.00306604	312.203	151.664	DOWN	Yes	narW	NarW%2C putative private chaperone for NarZ nitrate reductase subunit
b1467	-1.30794	3.17095e-06	1.57225e-05	1164.25	470.582	DOWN	Yes	narY	nitrate reductase Z subunit beta
b1468	-1.12525	2.4089e-05	9.98526e-05	2586.27	1185.97	DOWN	Yes	narZ	nitrate reductase Z subunit alpha
b1469	-0.527888	0.00697477	0.0161193	294.255	204.094	DOWN	Yes	narU	nitrate/nitrite transporter NarU
b1470	0.858266	0.220238	0.308179	4.69204	8.55683	UP	No	yddJ	uncharacterized protein YddJ
b1471	-0.301318	0.86677	0.90893	3.04859	2.43598	DOWN	No	yddK	leucine-rich repeat domain-containing protein YddK
b1473	0.992893	0.00120938	0.00341411	151.317	300.887	UP	Yes	yddG	aromatic amino acid exporter
b1474	1.11797	7.24411e-08	4.79813e-07	1976.64	4289.63	UP	Yes	fdnG	formate dehydrogenase N subunit alpha
b1475	1.20417	5.19136e-16	1.07199e-14	540.517	1244.87	UP	Yes	fdnH	formate dehydrogenase N subunit beta
b1476	1.16299	1.40957e-12	2.03256e-11	268.066	600.043	UP	Yes	fdnI	formate dehydrogenase N subunit gamma
b1477	0.392625	0.0910902	0.144993	387.007	507.823	UP	No	yddM	putative DNA-binding transcriptional regulator YddM
b1478	2.31122	2.92654e-29	1.81281e-27	956.967	4749.21	UP	Yes	adhP	ethanol dehydrogenase/alcohol dehydrogenase
b1479	3.4034	1.94168e-113	1.42325e-110	5618.13	59443.3	UP	Yes	maeA	malate dehydrogenase%2C NAD-requiring
b1480	-0.777925	5.50837e-06	2.56902e-05	4530.16	2641.79	DOWN	Yes	sra	30S ribosomal subunit protein S22
b1481	0.916011	0.0575558	0.099189	28.1772	53.396	UP	No	bdm	biofilm-dependent modulation protein
b1482	-0.81569	2.15271e-05	9.02286e-05	4154.55	2360.38	DOWN	Yes	osmC	osmotically inducible peroxiredoxin
b1483	-0.653303	0.00551979	0.0131271	181.378	115.489	DOWN	Yes	ddpF	putative D%2CD-dipeptide ABC transporter ATP-binding subunit DdpF
b1484	-0.0959574	0.8195	0.873808	48.4588	45.3461	DOWN	No	ddpD	putative D%2CD-dipeptide ABC transporter ATP-binding subunit DdpD
b1485	-0.451067	0.0896851	0.142957	63.8244	46.7503	DOWN	No	ddpC	putative D%2CD-dipeptide ABC transporter membrane subunit DdpC
b1486	-0.835731	0.0617829	0.104952	32.0444	17.8812	DOWN	No	ddpB	putative D%2CD-dipeptide ABC transporter membrane subunit DdpB
b1487	-0.809461	0.0314092	0.0592611	93.4788	53.5269	DOWN	Yes	ddpA	putative D%2CD-dipeptide ABC transporter periplasmic binding protein
b1488	-0.816981	0.0265752	0.0513071	49.1445	27.9765	DOWN	Yes	ddpX	D-alanyl-D-alanine dipeptidase
b1489	-1.32281	2.48202e-07	1.49329e-06	352.565	141.073	DOWN	Yes	dosP	oxygen-sensing c-di-GMP phosphodiesterase DosP
b1490	-1.41279	4.27934e-10	4.23886e-09	211.556	79.6443	DOWN	Yes	dosC	diguanylate cyclase DosC
b1491	-0.85935	2.15016e-06	1.10601e-05	873.768	481.74	DOWN	Yes	yddW	putative lipoprotein YddW
b1492	-2.91325	7.92725e-18	1.96972e-16	121561	16137.2	DOWN	Yes	gadC	L-glutamate:4-aminobutyrate antiporter
b1493	-3.25759	1.00314e-21	3.58682e-20	162641	17006.1	DOWN	Yes	gadB	glutamate decarboxylase B
b1494	-0.39815	0.198627	0.284085	103.96	78.9002	DOWN	No	pqqL	putative zinc peptidase
b1495	-1.31307	0.00122173	0.00344433	44.4859	18.0472	DOWN	Yes	yddB	putative TonB-dependent receptor
b1496	-0.231681	0.745648	0.813131	9.47234	8.12375	DOWN	No	yddA	ABC transporter family protein YddA
b1497	0.232058	0.531801	0.630175	58.3508	68.3858	UP	No	ydeM	putative anaerobic sulfatase maturation enzyme YdeM
b1498	-0.700199	1.95778e-07	1.19754e-06	1470.21	904.932	DOWN	Yes	ydeN	putative sulfatase
b1499	1.66292	0.0766592	0.125334	4.30948	13.7691	UP	No	ydeO	DNA-binding transcriptional dual regulator YdeO
b1501	0.303477	0.226706	0.315723	154.336	190.511	UP	No	ydeP	putative oxidoreductase YdeP
b1502	1.54715	9.56678e-05	0.000349458	14.2992	41.7065	UP	Yes	ydeQ	putative fimbrial adhesin protein YdeQ
b1503	2.3207	0.00249165	0.00651891	3.37728	16.5264	UP	Yes	ydeR	putative fimbrial protein YdeR
b1504	1.92069	0.00166518	0.00453466	4.90508	18.7863	UP	Yes	ydeS	putative fimbrial protein YdeS
b1505	1.48027	7.25159e-05	0.000271888	21.5425	59.9103	UP	Yes	ydeT	fimbrial usher domain-containing protein YdeT
b1506	1.0866	0.129964	0.19826	5.78553	12.1254	UP	No	yneL	putative HTH-type transcriptional regulator YneL
b1507	0.0884678	0.600923	0.692392	264.868	281.633	UP	No	hipA	serine/threonine kinase HipA
b1508	-0.339026	0.206304	0.29297	132.323	104.334	DOWN	No	hipB	antitoxin/DNA-binding transcriptional repressor HipB
b1511	-2.36242	1.52023e-10	1.62281e-09	783.36	152.644	DOWN	Yes	lsrK	autoinducer-2 kinase
b1512	-2.01441	3.04483e-14	5.17034e-13	1146.79	284.143	DOWN	Yes	lsrR	DNA-binding transcriptional repressor LsrR
b1513	-2.95741	3.36528e-12	4.56805e-11	674.869	87.1643	DOWN	Yes	lsrA	Autoinducer-2 ABC transporter ATP binding subunit
b1514	-3.04311	4.42389e-14	7.3698e-13	233.446	28.5756	DOWN	Yes	lsrC	Autoinducer-2 ABC transporter membrane subunit LsrC
b1515	-1.58291	2.14212e-05	8.99178e-05	131.932	44.2938	DOWN	Yes	lsrD	Autoinducer-2 ABC transporter membrane subunit LsrD
b1516	-2.00756	9.82387e-06	4.38189e-05	323.805	80.7927	DOWN	Yes	lsrB	Autoinducer-2 ABC transporter periplasmic binding protein
b1517	-1.97389	9.72051e-10	9.07475e-09	417.485	106.606	DOWN	Yes	lsrF	3-hydroxy-2%2C4-pentadione 5-phosphate thiolase
b1518	-1.64587	1.00018e-08	7.68776e-08	152.537	48.9706	DOWN	Yes	lsrG	(4S)-4-hydroxy-5-phosphonooxypentane-2%2C3-dione isomerase
b1519	-0.620682	0.00262119	0.0068052	546.915	356.042	DOWN	Yes	tam	trans-aconitate 2-methyltransferase
b1520	-0.800973	0.0011696	0.00331223	144.508	83.0215	DOWN	Yes	yneE	conserved inner membrane protein YneE
b1521	-1.00202	8.51461e-05	0.000313629	2081.21	1039.46	DOWN	Yes	uxaB	tagaturonate reductase
b1522	-1.29523	5.39116e-08	3.65336e-07	536.919	219.042	DOWN	Yes	dgcF	putative diguanylate cyclase DgcF
b1523	-0.152234	0.349967	0.451498	337.954	303.952	DOWN	No	yneG	conserved protein YneG
b1524	0.0254213	0.89047	0.926055	388.846	395.977	UP	No	glsB	glutaminase 2
b1525	0.108175	0.56625	0.66198	544.291	586.837	UP	No	sad	NAD(+)-dependent succinate semialdehyde dehydrogenase
b1526	-0.532367	0.0157453	0.0328188	188.4	130.458	DOWN	Yes	yneJ	putative LysR-type DNA-binding transcriptional regulator YneJ
b1527	-0.0627844	0.914583	0.942882	11.6867	11.1665	DOWN	No	yneK	protein YneK
b1528	-0.148876	0.654963	0.737273	117.839	106.107	DOWN	No	ydeA	L-arabinose exporter
b1529	-0.225085	0.228319	0.316966	324.625	277.39	DOWN	No	marC	inner membrane protein MarC
b1530	0.325806	0.272485	0.367604	215.893	270.249	UP	No	marR	DNA-binding transcriptional repressor MarR
b1531	0.755368	0.0163605	0.0339564	154.761	261.033	UP	Yes	marA	DNA-binding transcriptional dual regulator MarA
b1532	0.042203	0.874323	0.914285	85.2842	87.8158	UP	No	marB	multiple antibiotic resistance protein
b1533	-0.653	0.000543176	0.00167289	375.407	239.029	DOWN	Yes	eamA	cysteine/O-acetylserine exporter EamA
b1534	-0.421064	0.0553336	0.0958854	230.213	172.129	DOWN	No	ydeE	dipeptide exporter
b1535	0.405178	0.0306316	0.058093	186.807	247.259	UP	Yes	dgcZ	diguanylate cyclase DgcZ
b1536	-1.27331	0.000179136	0.000616947	125.666	52.0744	DOWN	Yes	ydeI	BOF family protein YdeI
b1537	-0.26312	0.404431	0.505074	59.4881	49.4777	DOWN	No	ydeJ	conserved protein YdeJ
b1538	-0.687387	3.61573e-08	2.52412e-07	2588.01	1607.26	DOWN	Yes	dcp	peptidyl-dipeptidase Dcp
b1539	-0.394134	0.0427267	0.0772029	1783.51	1356.99	DOWN	Yes	ydfG	3-hydroxy acid dehydrogenase
b1540	0.0664447	0.763026	0.827264	718.665	752.228	UP	No	ydfH	DNA-binding transcriptional repressor YdfH
b1541	0.889717	0.0019286	0.00517825	142.499	264.035	UP	Yes	ydfZ	putative selenoprotein YdfZ
b1542	-0.150053	0.595562	0.688492	58.1898	52.6065	DOWN	No	ydfI	putative oxidoreductase YdfI
b1543	-0.66585	0.100825	0.158142	27.5761	17.3429	DOWN	No	ydfJ	putative transporter YdfJ
b1544	0.877693	0.0595583	0.10208	34.5869	63.4393	UP	No	ydfK	Qin prophage%3B cold shock protein YdfK
b1545	-0.709696	0.0297113	0.0565184	58.2799	35.4745	DOWN	Yes	pinQ	Qin prophage%3B putative site-specific recombinase
b1546	0.671208	0.534893	0.633232	3.16363	5.04561	UP	No	tfaQ	Qin prophage%3B putative tail fiber assembly protein TfaQ
b1547	-1.21892	0.00422865	0.0103435	38.2752	16.6038	DOWN	Yes	ydfN	Qin prophage%3B putative side tail fiber assembly protein
b1548	-0.325747	0.676641	0.755871	9.57124	7.54895	DOWN	No	nohA	Qin prophage%3B putative prophage DNA-packaging protein NohA
b1549	0.919399	0.0192379	0.0389541	38.442	72.6643	UP	Yes	ydfO	Qin prophage%3B protein YdfO
b1550	0.589591	0.0947392	0.150041	520.432	782.953	UP	No	gnsB	Qin prophage%3B protein GnsB
b1551	0.0966505	0.885078	0.922192	7.83771	8.38492	UP	No	ynfN	Qin prophage%3B protein YnfN
b1552	-0.695306	0.0204146	0.0409223	273.335	168.514	DOWN	Yes	cspI	Qin prophage%3B cold shock protein CspI
b1554	-0.22648	0.841865	0.890886	7.04703	5.96734	DOWN	No	rrrQ	Qin prophage%3B putative lysozyme
b1555	-1.50476	0.0983939	0.154992	8.22027	2.83712	DOWN	No	ydfR	Qin prophage%3B protein YdfR
b1557	1.07818	0.00707829	0.0162901	3135.71	6620.42	UP	Yes	cspB	Qin prophage%3B cold shock-like protein CspB
b1558	-1.23272	0.00486101	0.0116824	52.3245	22.0943	DOWN	Yes	cspF	Qin prophage%3B cold shock protein CspF
b1559	0.227538	0.563944	0.660492	68.6135	80.2599	UP	No	ydfT	Qin prophage%3B putative antitermination protein Q
b1560	-1.1255	0.00164962	0.00450343	52.3166	23.8798	DOWN	Yes	ydfU	Qin prophage%3B protein YdfU
b1561	-0.49503	0.429351	0.530418	17.9854	12.7488	DOWN	No	rem	Qin prophage%3B protein Rem
b1562	-0.0624425	0.823095	0.876083	116.972	112.165	DOWN	No	hokD	Qin prophage%3B toxic protein HokD
b1563	-0.447798	0.0454886	0.0815236	158.814	116.184	DOWN	Yes	relE	Qin prophage%3B mRNA interferase toxin RelE
b1564	-0.462996	0.0143058	0.0301181	195.115	141.449	DOWN	Yes	relB	Qin prophage%3B antitoxin/DNA-binding transcriptional repressor RelB
b1565	-0.464425	0.168397	0.245969	37.6702	27.3077	DOWN	No	ydfV	Qin prophage%3B protein YdfV
b1566	-0.491163	0.398935	0.500148	14.0758	10.0693	DOWN	No	flxA	Qin prophage%3B protein FlxA
b1567	1.35306	0.18882	0.272005	2.31056	5.98088	UP	No	ydfW	Qin prophage%3B uncharacterized protein YdfW
b1568	-0.0764647	0.929635	0.951894	4.99425	4.69936	DOWN	No	ydfX	Qin prophage%3B uncharacterized protein YdfX
b1569	-2.15055	0.0763028	0.124844	6.54943	1.46285	DOWN	No	dicC	Qin prophage%3B DNA-binding transcriptional regulator for DicB
b1570	-0.467508	0.0620263	0.105325	649.386	469.417	DOWN	No	dicA	DNA-binding transcriptional dual regulator DicA
b1571	-0.493243	0.465305	0.564839	11.4022	8.02271	DOWN	No	ydfA	Qin prophage%3B DUF1391 domain-containing protein YdfA
b1573	-1.11605	0.0287825	0.0550133	23.1239	10.5969	DOWN	Yes	ydfC	Qin prophage%3B uncharacterized protein YdfC
b1576	-0.212827	0.892467	0.927693	2.15961	1.84278	DOWN	No	ydfD	Qin prophage%3B lysis protein
b1577	-0.216393	0.667827	0.747544	19.1336	16.4993	DOWN	No	ydfE	Qin prophage%3B protein YdfE
b1578	2.00679	0.195262	0.27991	0.933111	3.65188	UP	No	insD-7	Qin prophage%3B putative transposase
b1579	-0.0677567	0.91887	0.945529	22.1628	21.1949	DOWN	No	intQ	Qin prophage%3B putative defective integrase
b1580	0.00885576	0.979658	0.985484	32.1345	32.4679	UP	No	rspB	putative zinc-binding dehydrogenase RspB
b1581	-0.586445	0.14282	0.214742	61.6928	41.2546	DOWN	No	rspA	mandelate racemase/muconate lactonizing enzyme family protein RspA
b1582	-0.192209	0.515914	0.615535	76.0464	66.4653	DOWN	No	ynfA	conserved inner membrane protein YnfA
b1583	2.55887	1.91382e-65	4.95116e-63	483.973	2851.73	UP	Yes	ynfB	DUF1283 domain-containing protein YnfB
b1584	2.7393	2.27491e-51	4.00202e-49	310.003	2069.12	UP	Yes	speG	spermidine N-acetyltransferase
b1585	-0.651103	0.000710197	0.00213642	331.999	211.765	DOWN	Yes	ynfC	UPF0257 family lipoprotein YnfC
b1586	-1.31729	8.23542e-11	9.16946e-10	669.728	269.131	DOWN	Yes	ynfD	DUF1161 domain-containing protein YnfD
b1587	-0.842353	1.08385e-05	4.77632e-05	22533	12567.7	DOWN	Yes	ynfE	putative selenate reductase YnfE
b1588	-0.647898	0.000407025	0.00128969	21238.2	13554.9	DOWN	Yes	ynfF	putative selenate reductase YnfF
b1589	-0.481105	0.00763987	0.0173734	4328.43	3101.42	DOWN	Yes	ynfG	putative oxidoreductase YnfG
b1590	-0.214402	0.241837	0.332583	4787.55	4126.77	DOWN	No	ynfH	putative menaquinol dehydrogenase
b1591	-0.13893	0.34859	0.450349	2138.24	1941.97	DOWN	No	dmsD	redox enzyme maturation protein DmsD
b1592	-0.0401394	0.844954	0.893325	109.804	106.781	DOWN	No	clcB	putative chloride:H(+) antiporter ClcB
b1593	-0.272858	0.0543543	0.0946359	1233.22	1020.48	DOWN	No	ynfK	putative dethiobiotin synthetase
b1594	-1.27084	4.87429e-15	9.24014e-14	2333.9	967.617	DOWN	Yes	mlc	DNA-binding transcriptional repressor Mlc
b1595	-0.373878	0.0602315	0.102953	174.661	134.899	DOWN	No	ynfL	putative DNA-binding transcriptional regulator
b1596	1.36905	3.43082e-12	4.6427e-11	2492.9	6439.54	UP	Yes	ynfM	putative transporter YnfM
b1597	1.87597	3.60989e-09	3.05314e-08	38.5774	141.485	UP	Yes	asr	acid shock protein
b1598	-1.08769	6.77219e-09	5.38591e-08	1386.54	652.687	DOWN	Yes	ydgD	putative serine protease YdgD
b1599	-0.0151966	0.973239	0.981496	21.7187	21.4456	DOWN	No	mdtI	multidrug/spermidine efflux pump membrane subunit MdtI
b1600	0.55389	0.145363	0.217673	20.2354	29.6384	UP	No	mdtJ	multidrug/spermidine efflux pump membrane subunit MdtJ
b1601	0.0509082	0.752966	0.819081	302.977	313.854	UP	No	tqsA	autoinducer 2 exporter
b1602	-0.253556	0.143728	0.215592	4550.98	3817.94	DOWN	No	pntB	pyridine nucleotide transhydrogenase subunit beta
b1603	-0.410578	0.0175335	0.0359164	6654.16	5006.5	DOWN	Yes	pntA	pyridine nucleotide transhydrogenase subunit alpha
b1604	-0.539471	0.000540442	0.00166564	2106.62	1449.03	DOWN	Yes	ydgH	DUF1471 domain-containing protein YdgH
b1605	0.65265	0.0224832	0.0445884	219.247	344.7	UP	Yes	ydgI	putative arginine:ornithine antiporter
b1606	-0.383953	0.121977	0.187245	250.667	192.269	DOWN	No	folM	dihydromonapterin reductase
b1607	-1.22168	0.00237603	0.0062424	64.6507	27.7709	DOWN	Yes	ydgC	GlpM family protein
b1608	3.56649	8.47968e-135	1.24312e-131	276.699	3275.8	UP	Yes	rstA	DNA-binding transcriptional regulator RstA
b1609	3.07986	9.98419e-46	1.29148e-43	367.383	3106.75	UP	Yes	rstB	sensory histidine kinase RstB
b1610	-0.204376	0.375826	0.477436	308.688	268.255	DOWN	No	tus	DNA replication terminus site-binding protein
b1611	-0.414332	0.057436	0.0990602	2079.6	1560.9	DOWN	No	fumC	fumarase C
b1612	-1.07647	4.40048e-06	2.09452e-05	6651.46	3154.45	DOWN	Yes	fumA	fumarase A
b1613	-0.442619	0.00157628	0.00431929	3752.58	2761.43	DOWN	Yes	manA	mannose-6-phosphate isomerase
b1614	0.802548	8.62394e-10	8.15658e-09	13024.4	22717.3	UP	Yes	ydgA	conserved protein YdgA
b1615	-1.50682	0.00231192	0.00610313	29.7798	10.5698	DOWN	Yes	uidC	outer membrane porin family protein
b1616	-0.907041	0.0606989	0.103511	75.7248	40.5881	DOWN	No	uidB	glucuronide:H(+) symporter
b1617	-0.969325	0.000425687	0.00134014	322.422	164.932	DOWN	Yes	uidA	beta-glucuronidase
b1618	-1.32328	6.00877e-09	4.82237e-08	1815.34	725.85	DOWN	Yes	uidR	DNA-binding transcriptional repressor UidR
b1619	-1.52455	8.43528e-25	3.94663e-23	1530.39	531.997	DOWN	Yes	hdhA	7-alpha-hydroxysteroid dehydrogenase
b1620	-1.21659	2.36917e-07	1.4293e-06	444.666	191.698	DOWN	Yes	malI	DNA-binding transcriptional repressor MalI
b1621	-0.299051	0.327595	0.428681	1292.37	1050.58	DOWN	No	malX	PTS enzyme IIBC component MalX
b1622	-0.669877	0.00445278	0.0108195	924.198	581.241	DOWN	Yes	malY	negative regulator of MalT activity/cystathionine beta-lyase
b1623	0.097097	0.641439	0.726326	1556.14	1664.43	UP	No	add	adenosine deaminase
b1624	-0.808556	9.22833e-08	6.02169e-07	1623.85	927.536	DOWN	Yes	ydgJ	putative oxidoreductase YdgJ
b1625	-2.16278	3.18553e-11	3.80706e-10	380.309	84.6662	DOWN	Yes	cnu	H-NS-and StpA-binding protein
b1626	-1.97534	3.17185e-28	1.81166e-26	1058.51	269.182	DOWN	Yes	ydgK	conserved inner membrane protein YdgK
b1627	-1.20147	8.73939e-10	8.24803e-09	368.879	160.433	DOWN	Yes	rsxA	SoxR [2Fe-2S] reducing system protein RsxA
b1628	-1.03009	4.20337e-07	2.41969e-06	206.048	100.857	DOWN	Yes	rsxB	SoxR [2Fe-2S] reducing system protein RsxB
b1629	-0.9974	4.60817e-09	3.80953e-08	1452.48	727.545	DOWN	Yes	rsxC	SoxR [2Fe-2S] reducing system protein RsxC
b1630	-1.06104	1.37824e-10	1.48202e-09	638.859	306.482	DOWN	Yes	rsxD	SoxR [2Fe-2S] reducing system protein RsxD
b1631	-1.3588	5.47424e-16	1.12262e-14	450.878	176.002	DOWN	Yes	rsxG	SoxR [2Fe-2S] reducing system protein RsxG
b1632	-1.39004	1.20438e-08	9.14831e-08	598.439	228.641	DOWN	Yes	rsxE	SoxR [2Fe-2S] reducing system protein RsxE
b1633	-1.35937	8.89178e-12	1.14012e-10	426.031	166.371	DOWN	Yes	nth	endonuclease III
b1634	1.28192	3.66006e-10	3.6751e-09	4271.58	10386.4	UP	Yes	dtpA	dipeptide/tripeptide:H(+) symporter DtpA
b1635	-0.931855	1.77804e-10	1.88885e-09	1457.37	764.308	DOWN	Yes	gstA	glutathione S-transferase GstA
b1636	0.018892	0.897491	0.930935	1122.09	1136.57	UP	No	pdxY	pyridoxal kinase 2
b1637	0.0954903	0.417419	0.518297	5442.23	5814.39	UP	No	tyrS	tyrosine--tRNA ligase
b1638	0.426155	0.051207	0.0901915	1020.08	1370.22	UP	No	pdxH	pyridoxal 5-phosphate synthase
b1639	-0.253774	0.239853	0.330164	201.57	169.267	DOWN	No	mliC	inhibitor of c-type lysozyme%2C putative lipoprotein
b1640	-0.874275	2.28634e-05	9.54015e-05	2031.04	1108.37	DOWN	Yes	anmK	anhydro-N-acetylmuramic acid kinase
b1641	2.17771	8.63087e-24	3.8342e-22	6660.3	30133.2	UP	Yes	slyB	outer membrane lipoprotein SlyB
b1642	-1.26886	2.24483e-11	2.74244e-10	2117	878.253	DOWN	Yes	slyA	DNA-binding transcriptional dual regulator SlyA
b1643	2.10018	3.98731e-15	7.59142e-14	73.1108	313.307	UP	Yes	ydhI	DUF1656 domain-containing protein YdhI
b1644	2.29212	6.02922e-22	2.19145e-20	113.59	555.891	UP	Yes	ydhJ	putative membrane fusion protein YdhJ
b1645	0.770842	1.2228e-06	6.55847e-06	449.307	766.477	UP	Yes	ydhK	putative transporter YdhK
b1646	-1.4671	2.02377e-12	2.85273e-11	1371.97	496.645	DOWN	Yes	sodC	superoxide dismutase (Cu-Zn)
b1647	-1.42374	2.7503e-07	1.639e-06	4205.74	1568.03	DOWN	Yes	ydhF	putative oxidoreductase
b1648	-0.953027	0.000261177	0.000866256	184.233	95.1438	DOWN	Yes	ydhL	conserved protein YdhL
b1649	-0.116489	0.573629	0.66953	150.512	138.798	DOWN	No	nemR	DNA-binding transcriptional repressor NemR
b1650	0.381762	0.00698995	0.0161349	1306.85	1702.39	UP	Yes	nemA	N-ethylmaleimide reductase
b1651	-0.00723082	0.964417	0.977531	1147.84	1141.91	DOWN	No	gloA	glyoxalase I
b1652	0.136489	0.474257	0.573963	505.086	555.105	UP	No	rnt	RNase T
b1653	-0.940523	1.09575e-08	8.38107e-08	1543.11	804.42	DOWN	Yes	lhr	putative ATP-dependent helicase Lhr
b1654	0.516549	0.0198058	0.0399494	2443.61	3495.26	UP	Yes	grxD	glutaredoxin 4
b1655	-0.0855044	0.684759	0.762025	291.968	275.513	DOWN	No	mepH	peptidoglycan DD-endopeptidase MepH
b1656	-0.452828	0.00340794	0.00853539	16402.4	11983.7	DOWN	Yes	sodB	superoxide dismutase (Fe)
b1657	0.0454899	0.859642	0.902925	272.814	281.298	UP	No	ydhP	putative transporter YdhP
b1658	-0.336424	0.034296	0.0640457	1274.52	1009.03	DOWN	Yes	purR	DNA-binding transcriptional repressor PurR
b1659	-0.650455	0.00505689	0.0121015	211.834	134.913	DOWN	Yes	ydhB	putative LysR family DNA-binding transcriptional regulator YdhB
b1660	1.10035	6.75274e-05	0.000255361	146.633	314.06	UP	Yes	ydhC	putative transporter YdhC
b1661	-0.601064	1.55665e-06	8.21434e-06	9880.8	6514.34	DOWN	Yes	cfa	cyclopropane fatty acyl phospholipid synthase
b1662	0.120451	0.485729	0.585109	940.001	1021.41	UP	No	ribC	riboflavin synthase
b1663	-0.461916	0.000971879	0.00281576	1239.52	900.149	DOWN	Yes	mdtK	multidrug efflux pump MdtK
b1664	-0.631314	3.59093e-07	2.09455e-06	3992.5	2577.33	DOWN	Yes	ydhQ	adhesin-like autotransporter YdhQ
b1667	-1.13823	9.4003e-10	8.80855e-09	549.679	249.464	DOWN	Yes	ydhR	putative monooxygenase YdhR
b1668	-1.73434	1.18122e-28	7.00154e-27	1330.08	399.97	DOWN	Yes	ydhS	FAD/NAD(P) binding domain-containing protein YdhS
b1669	-1.03883	0.000610067	0.00186066	383.426	186.937	DOWN	Yes	ydhT	conserved protein YdhT
b1670	-0.898946	0.00797388	0.0180304	504.203	270.726	DOWN	Yes	ydhU	putative cytochrome YdhU
b1671	-0.924116	0.0275932	0.0529934	1576.97	831.356	DOWN	Yes	ydhX	putative 4Fe-4S ferredoxin-type protein
b1672	-0.826383	0.0347265	0.0646327	1253.6	707.266	DOWN	Yes	ydhW	protein YdhW
b1673	-1.16061	0.00231556	0.00610907	10254.9	4587.57	DOWN	Yes	ydhV	putative oxidoreductase
b1674	-0.652034	0.0375983	0.0691702	3053.39	1943.41	DOWN	Yes	ydhY	putative 4Fe-4S ferredoxin-type protein
b1675	1.06119	0.000291094	0.000952553	159.915	333.7	UP	Yes	fumD	fumarase D
b1676	0.0457928	0.693755	0.768935	13481.7	13916.4	UP	No	pykF	pyruvate kinase I
b1677	0.209957	0.379795	0.481089	592274	685056	UP	No	lpp	murein lipoprotein
b1678	-1.88037	1.3253e-19	3.88578e-18	5269.4	1431.47	DOWN	Yes	ldtE	L%2CD-transpeptidase LdtE
b1679	-2.93344	7.69947e-33	5.94075e-31	2189.67	286.971	DOWN	Yes	sufE	sulfur acceptor for SufS cysteine desulfurase
b1680	-3.02027	4.35013e-29	2.65721e-27	10380	1279.76	DOWN	Yes	sufS	L-cysteine desulfurase
b1681	-3.06353	5.30687e-28	2.95438e-26	15139.7	1811.29	DOWN	Yes	sufD	Fe-S cluster scaffold complex subunit SufD
b1682	-3.02384	1.05341e-29	6.71432e-28	7540.64	927.49	DOWN	Yes	sufC	Fe-S cluster scaffold complex subunit SufC
b1683	-2.97324	7.04198e-22	2.53858e-20	18937.8	2411.89	DOWN	Yes	sufB	Fe-S cluster scaffold complex subunit SufB
b1684	-2.96948	2.20142e-27	1.19529e-25	5464.1	697.924	DOWN	Yes	sufA	iron-sulfur cluster insertion protein SufA
b1685	0.0242741	0.912062	0.940945	346.602	352.142	UP	No	ydiH	protein YdiH
b1686	-0.984795	0.000902046	0.0026448	293.231	148.208	DOWN	Yes	menI	1%2C4-dihydroxy-2-naphthoyl-CoA hydrolase
b1687	-0.930646	2.73268e-05	0.000111591	3271.13	1716.51	DOWN	Yes	ydiJ	putative FAD-linked oxidoreductase
b1688	-0.221118	0.15701	0.232188	1048.86	899.597	DOWN	No	ydiK	putative transporter YdiK
b1689	-0.439149	0.446067	0.546007	11.4992	8.47	DOWN	No	ydiL	DUF1870 domain-containing protein YdiL
b1690	-1.93386	0.00287186	0.00738189	19.5774	5.08104	DOWN	Yes	ydiM	putative exporter YdiM
b1691	-0.47172	0.372531	0.473934	16.9564	12.207	DOWN	No	ydiN	putative transporter YdiN
b1692	-1.47034	0.00297407	0.00760463	25.8605	9.40702	DOWN	Yes	ydiB	shikimate dehydrogenase/quinate dehydrogenase
b1693	-0.497268	0.00531793	0.0126972	278.627	197.468	DOWN	Yes	aroD	3-dehydroquinate dehydratase
b1694	0.189523	0.744318	0.812286	14.5217	16.6552	UP	No	ydiF	putative acetate-CoA transferase
b1695	0.609374	0.139786	0.210902	21.6935	33.0823	UP	No	ydiO	putative acyl-CoA dehydrogenase
b1696	-0.439502	0.0712609	0.117777	97.1066	71.4047	DOWN	No	ydiP	putative DNA-binding transcriptional regulator YdiP
b1697	-1.50852	0.0534727	0.0932855	34.4098	11.9736	DOWN	No	ydiQ	putative electron transfer flavoprotein subunit YdiQ
b1698	-0.679784	0.0397152	0.0726268	51.294	31.9504	DOWN	Yes	ydiR	putative electron transfer flavoprotein subunit YdiR
b1699	-1.44205	0.000177914	0.000613217	66.5951	24.5786	DOWN	Yes	ydiS	putative oxidoreductase with FAD/NAD(P)-binding domain
b1700	0.327888	0.750074	0.816541	4.16826	5.23698	UP	No	ydiT	putative 4Fe-4S ferredoxin-type protein
b1701	-0.199699	0.439802	0.540595	63.7182	55.3982	DOWN	No	fadK	short chain acyl-CoA synthetase
b1702	0.077171	0.667486	0.747353	10872.5	11470.2	UP	No	ppsA	phosphoenolpyruvate synthetase
b1703	-0.44386	0.0209772	0.0419353	1076.7	791.9	DOWN	Yes	ppsR	posphoenolpyruvate synthetase regulatory protein
b1704	0.651762	0.00991485	0.0217159	405.615	636.885	UP	Yes	aroH	3-deoxy-7-phosphoheptulonate synthase%2C Trp-sensitive
b1705	-0.261446	0.348968	0.450605	73.2246	61.1221	DOWN	No	ydiE	PF10636 family protein YdiE
b1706	-0.583377	1.92579e-05	8.15955e-05	1587.89	1059.73	DOWN	Yes	ydiU	UPF0061 family protein YdiU
b1707	-0.0779077	0.625068	0.712743	703.324	666.195	DOWN	No	ydiV	anti-FlhDC factor
b1708	-0.508064	0.0019204	0.00515938	517.946	364.343	DOWN	Yes	nlpC	NlpC/P60 family lipoprotein NlpC
b1709	-0.240019	0.0845637	0.136205	674.682	571.233	DOWN	No	btuD	vitamin B12 ABC transporter ATP binding subunit
b1710	-0.575674	4.63236e-05	0.000179816	1076.72	722.587	DOWN	Yes	btuE	thioredoxin/glutathione peroxidase
b1711	-0.492057	0.000966892	0.00280423	504.382	358.786	DOWN	Yes	btuC	vitamin B12 ABC transporter membrane subunit
b1712	-0.559903	0.00218096	0.00579918	4436.99	3009.5	DOWN	Yes	ihfA	integration host factor subunit alpha
b1713	-0.395495	0.0637177	0.107533	15429.6	11730.3	DOWN	No	pheT	phenylalanine--tRNA ligase subunit beta
b1714	-0.0532515	0.778014	0.838745	3445.78	3320.96	DOWN	No	pheS	phenylalanine--tRNA ligase subunit alpha
b1715	0.106694	0.777362	0.838568	55.7286	59.8028	UP	No	pheM	pheST-ihfA operon leader peptide
b1716	0.384873	0.00513203	0.0122733	13145.9	17164.8	UP	Yes	rplT	50S ribosomal subunit protein L20
b1717	0.299799	0.0430711	0.0777614	8465.58	10420.7	UP	Yes	rpmI	50S ribosomal subunit protein L35
b1718	0.126429	0.401509	0.502086	26363.5	28777.7	UP	No	infC	translation initiation factor IF-3
b1719	-0.677343	2.75621e-05	0.000112447	48175.9	30125.6	DOWN	Yes	thrS	threonine--tRNA ligase
b1722	1.43245	5.34399e-12	6.9949e-11	92.0923	248.369	UP	Yes	ydiY	acid-inducible putative outer membrane protein YdiY
b1723	-0.756897	6.93513e-06	3.17055e-05	2425.1	1435.37	DOWN	Yes	pfkB	6-phosphofructokinase II
b1724	-1.35528	3.30388e-20	1.01612e-18	906.853	354.521	DOWN	Yes	ydiZ	protein YdiZ
b1725	-1.80979	1.70725e-08	1.25237e-07	15777.9	4500.67	DOWN	Yes	yniA	putative kinase YniA
b1726	-0.450132	0.010073	0.0219965	564.189	412.807	DOWN	Yes	yniB	uncharacterized protein YniB
b1727	0.25155	0.218489	0.306316	407.417	484.69	UP	No	hxpB	hexitol phosphatase B
b1728	-1.21938	2.78952e-08	1.98516e-07	154.379	66.4365	DOWN	Yes	ydjM	putative inner membrane protein regulated by LexA
b1729	2.06985	0.0071717	0.0164448	1630.7	6846.33	UP	Yes	tcyP	cystine/sulfocysteine:cation symporter
b1730	1.50518	0.0282154	0.0540231	6.17661	17.5155	UP	Yes	ydjO	protein YdjO
b1731	-0.60745	0.128887	0.196798	38.4082	25.0377	DOWN	No	cedA	cell division modulator
b1732	-0.826673	2.05969e-06	1.06072e-05	4261.93	2403.25	DOWN	Yes	katE	catalase II
b1733	-0.962589	7.28082e-08	4.81519e-07	286.115	146.822	DOWN	Yes	chbG	chitin disaccharide deacetylase
b1734	-0.673772	0.00482198	0.011614	117.207	73.6083	DOWN	Yes	chbF	monoacetylchitobiose-6-phosphate hydrolase
b1735	-0.599684	0.021174	0.042252	167.5	110.689	DOWN	Yes	chbR	DNA-binding transcriptional dual regulator ChbR
b1736	-0.562395	0.0372654	0.0688337	100.018	67.6749	DOWN	Yes	chbA	N%2CN'-diacetylchitobiose-specific PTS enzyme IIA component
b1737	-0.317959	0.198162	0.283513	390.141	312.78	DOWN	No	chbC	N%2CN'-diacetylchitobiose-specific PTS enzyme IIC component
b1738	-0.39693	0.0224691	0.0445884	622.163	472.493	DOWN	Yes	chbB	N%2CN'-diacetylchitobiose-specific PTS enzyme IIB component
b1739	-1.31438	7.76497e-05	0.000288189	7382.5	2968.31	DOWN	Yes	osmE	osmotically-inducible lipoprotein OsmE
b1740	-0.45121	0.00218736	0.00580918	2527.53	1849.09	DOWN	Yes	nadE	NAD synthetase%2C NH3-dependent
b1741	-0.465688	0.0497563	0.0880242	216.232	156.798	DOWN	Yes	cho	endonuclease of nucleotide excision repair
b1742	-1.12943	0.000965155	0.00280182	47.6855	21.813	DOWN	Yes	ves	HutD family protein Ves
b1743	1.2343	1.2134e-07	7.77388e-07	751.267	1767.75	UP	Yes	spy	ATP-independent periplasmic chaperone
b1744	-1.74033	5.59948e-06	2.60874e-05	63.6564	18.8915	DOWN	Yes	astE	succinylglutamate desuccinylase
b1745	-1.07849	6.39135e-07	3.56263e-06	170.956	81.0787	DOWN	Yes	astB	N-succinylarginine dihydrolase
b1746	-1.25322	1.86014e-07	1.14418e-06	171.084	71.6995	DOWN	Yes	astD	aldehyde dehydrogenase
b1747	-1.9068	1.80801e-17	4.29817e-16	198.118	52.8222	DOWN	Yes	astA	arginine N-succinyltransferase
b1748	-1.76168	3.39057e-17	7.93177e-16	407.924	120.636	DOWN	Yes	astC	succinylornithine transaminase
b1749	0.541133	0.00198796	0.00532462	596.46	867.614	UP	Yes	xthA	exodeoxyribonuclease III
b1750	0.578451	0.086268	0.138472	409.331	610.937	UP	No	ydjX	DedA family protein YdjX
b1751	0.979761	3.29174e-05	0.00013185	2175.73	4290.33	UP	Yes	ydjY	4Fe-4S ferredoxin-type domain-containing protein YdjY
b1752	0.795275	0.00454253	0.0110072	2098.28	3641.02	UP	Yes	ydjZ	DedA family protein YdjZ
b1753	0.381983	0.0422706	0.0764732	946.739	1233.46	UP	Yes	ynjA	AhpD-like domain-containing protein YnjA
b1754	0.447125	0.0216799	0.0431635	1985.75	2706.76	UP	Yes	ynjB	putative ABC transporter periplasmic binding protein YnjB
b1755	0.00629089	0.971904	0.98105	697.117	699.736	UP	No	ynjC	putative ABC transporter membrane subunit YnjC
b1756	0.0208155	0.910928	0.940216	366.77	371.805	UP	No	ynjD	putative ABC transporter ATP-binding protein YnjD
b1757	-0.216315	0.369904	0.471138	11535.2	9929.13	DOWN	No	ynjE	molybdopterin synthase sulfurtransferase
b1758	-0.866982	0.0160886	0.0334553	162.641	89.1284	DOWN	Yes	ynjF	putative phosphatidyl transferase%2C inner membrane protein
b1759	-0.330642	0.388719	0.489592	30.5258	24.1445	DOWN	No	nudG	5-hydroxy-CTP diphosphatase
b1760	-0.972969	0.00306382	0.00782047	54.7784	28.0172	DOWN	Yes	ynjH	DUF1496 domain-containing protein YnjH
b1761	-0.471943	0.00140202	0.00388922	1370.82	988.302	DOWN	Yes	gdhA	glutamate dehydrogenase
b1762	0.831326	0.00965698	0.0211933	43.8279	78.242	UP	Yes	ynjI	DUF1266 domain-containing protein YnjI
b1763	-0.442898	0.000127318	0.000453148	4415.31	3248.39	DOWN	Yes	topB	DNA topoisomerase III
b1764	-0.699811	4.42662e-06	2.10241e-05	6732.18	4144.95	DOWN	Yes	selD	selenide%2C water dikinase
b1765	-1.27336	2.77089e-12	3.80824e-11	2035.05	842.235	DOWN	Yes	ydjA	putative oxidoreductase
b1766	0.288622	0.0355699	0.066007	1542.29	1883.88	UP	Yes	sppA	protease IV%2C a signal peptide peptidase
b1767	-0.221311	0.230257	0.319253	736.637	632.024	DOWN	No	ansA	L-asparaginase 1
b1768	-0.151384	0.410287	0.511029	459.585	413.75	DOWN	No	pncA	nicotinamidase
b1769	-1.15888	0.00665513	0.0154618	35.8307	16.153	DOWN	Yes	ydjE	putative transporter YdjE
b1770	-0.315651	0.226934	0.315941	171.61	137.962	DOWN	No	ydjF	putative DNA-binding transcriptional regulator YdjF
b1771	0.0627904	0.849076	0.896046	58.6244	61.121	UP	No	ydjG	NADH-dependent methylglyoxal reductase
b1772	0.0217893	0.949553	0.967146	36.861	37.6163	UP	No	ydjH	putative sugar kinase YdjH
b1773	0.617806	0.047427	0.0845839	31.2096	47.8871	UP	Yes	ydjI	putative aldolase YdjI
b1774	-0.283493	0.429837	0.530869	31.4592	25.7455	DOWN	No	ydjJ	putative zinc-binding dehydrogenase YdjJ
b1775	-0.783815	0.006388	0.0149121	64.3676	37.3433	DOWN	Yes	ydjK	putative transporter YdjK
b1776	-0.605748	0.0350068	0.0650591	97.984	64.3793	DOWN	Yes	ydjL	putative zinc-binding dehydrogenase YdjL
b1777	-0.904431	7.88454e-05	0.000291152	439.313	235.023	DOWN	Yes	yeaC	conserved protein YeaC
b1778	-1.23951	1.25004e-08	9.43e-08	2029.66	860.016	DOWN	Yes	msrB	methionine sulfoxide reductase B
b1779	0.101051	0.338308	0.43968	91947.3	98618.4	UP	No	gapA	glyceraldehyde-3-phosphate dehydrogenase A
b1780	0.00768556	0.962958	0.976502	1721.52	1730.45	UP	No	yeaD	putative aldose 1-epimerase YeaD
b1781	-1.46252	1.00456e-12	1.49259e-11	1134.76	412.037	DOWN	Yes	yeaE	methylglyoxal reductase YeaE
b1782	0.0974393	0.467062	0.566659	2883.28	3084.39	UP	No	mipA	scaffolding protein that interacts with murein polymerase and murein hydrolase
b1783	-2.32236	4.02456e-20	1.22069e-18	26918.6	5382.48	DOWN	Yes	yeaG	protein kinase YeaG
b1784	-2.21539	3.75916e-18	9.72517e-17	4136.69	891.118	DOWN	Yes	yeaH	DUF444 domain-containing protein YeaH
b1785	1.03638	0.00103135	0.00296657	41.8747	85.5447	UP	Yes	cdgI	putative c-di-GMP binding protein CdgI
b1786	-0.72262	0.000297372	0.000970928	158.503	95.9603	DOWN	Yes	dgcJ	putative diguanylate cyclase DgcJ
b1787	-0.28631	0.0913224	0.145257	421.51	345.391	DOWN	No	yeaK	mischarged aminoacyl-tRNA deacylase
b1788	-0.662679	0.139183	0.210064	21.7105	13.6875	DOWN	No	yoaI	protein YoaI
b1789	0.196992	0.458783	0.558412	163.217	186.726	UP	No	yeaL	conserved inner membrane protein YeaL
b1790	-0.543428	0.0440172	0.0792743	145.459	99.9816	DOWN	Yes	nimR	DNA-binding transcriptional repressor NimR
b1791	0.443077	0.0295143	0.0561678	170.919	232.395	UP	Yes	nimT	2-nitroimidazole exporter
b1792	-0.79791	0.000238384	0.000799095	670.692	385.763	DOWN	Yes	yeaO	conserved protein YeaO
b1793	-0.380786	0.0893719	0.142664	171.202	131.481	DOWN	No	yoaF	DUF333 domain-containing lipoprotein YoaF
b1794	-1.55317	2.83238e-12	3.88062e-11	684.67	233.383	DOWN	Yes	dgcP	diguanylate cyclase DgcP
b1795	-0.215423	0.54784	0.644914	2572.24	2215.3	DOWN	No	yeaQ	PF04226 family protein YeaQ
b1796	-0.284987	0.53998	0.638224	22.8302	18.6446	DOWN	No	yoaG	DUF1869 domain-containing protein YoaG
b1797	-0.704375	0.065771	0.110448	39.3505	24.2785	DOWN	No	yeaR	DUF1971 domain-containing protein YeaR
b1798	-0.571422	0.0653993	0.109991	114.577	76.9781	DOWN	No	leuE	leucine exporter
b1799	-1.28727	7.45664e-06	3.39135e-05	1457.62	597.524	DOWN	Yes	dmlR	DNA-binding transcriptional regulator DmlR
b1800	-2.1072	9.92921e-17	2.27441e-15	390.279	90.7594	DOWN	Yes	dmlA	D-malate/3-isopropylmalate dehydrogenase (decarboxylating)
b1801	-0.709189	0.0989759	0.155852	53.8524	33.1135	DOWN	No	yeaV	putative transporter YeaV
b1802	-1.17509	0.00415185	0.0101726	76.3109	33.9497	DOWN	Yes	yeaW	carnitine monooxygenase subunit YeaW
b1803	-1.17869	0.000124403	0.000443735	61.141	27.027	DOWN	Yes	yeaX	carnitine monooxygenase subunit YeaX
b1804	-0.08075	0.70728	0.781562	1036.68	979.971	DOWN	No	rnd	RNase D
b1805	-1.24424	3.66932e-07	2.13179e-06	1116.21	471.572	DOWN	Yes	fadD	fatty acyl-CoA synthetase
b1806	-0.93295	8.26917e-07	4.55166e-06	1109.26	581.272	DOWN	Yes	yeaY	Slp family lipoprotein YeaY
b1807	-0.235286	0.180394	0.261064	443.332	376.408	DOWN	No	tsaB	N(6)-L-threonylcarbamoyladenine synthase%2C TsaB subunit
b1808	-0.583144	1.3454e-05	5.82389e-05	1064.93	710.776	DOWN	Yes	yoaA	putative 5' to 3' DNA helicase implicated in DNA repair
b1809	-0.0752374	0.704653	0.778854	870.111	825.633	DOWN	No	yoaB	RutC family protein YoaB
b1810	-0.742849	0.00847936	0.0189686	270.91	161.622	DOWN	Yes	yoaC	DUF1889 domain-containing protein YoaC
b1811	-0.467738	0.297156	0.395309	53.1779	38.3016	DOWN	No	yoaH	UFP0181 family protein YoaH
b1812	0.191253	0.380308	0.481599	323.261	368.948	UP	No	pabB	aminodeoxychorismate synthase subunit 1
b1813	-0.736384	1.13534e-06	6.13416e-06	630.46	378.636	DOWN	Yes	nudL	putative NUDIX hydrolase with low 3-phosphohydroxypyruvate phosphatase activity
b1814	-0.627525	1.58175e-06	8.31126e-06	5615.01	3634.83	DOWN	Yes	sdaA	L-serine deaminase I
b1815	-0.929355	0.0016587	0.00451981	178.553	93.7509	DOWN	Yes	pdeD	putative c-di-GMP phosphodiesterase PdeD
b1816	-1.56538	8.08431e-11	9.02406e-10	727.965	246.206	DOWN	Yes	yoaE	putative inner membrane protein
b1817	-0.650142	1.95392e-05	8.2708e-05	22764.5	14506.3	DOWN	Yes	manX	mannose-specific PTS enzyme IIAB component
b1818	-0.590873	0.00722339	0.0165461	17905.2	11888.3	DOWN	Yes	manY	mannose-specific PTS enzyme IIC component
b1819	-0.651675	5.89627e-05	0.000225298	17980	11445.4	DOWN	Yes	manZ	mannose-specific PTS enzyme IID component
b1820	-0.243617	0.316283	0.415767	224.174	189.176	DOWN	No	yobD	conserved inner membrane protein YobD
b1821	-0.0579669	0.830481	0.881809	110.926	106.559	DOWN	No	mntP	Mn(2(+)) exporter
b1822	-0.495121	0.00900938	0.0199813	525.51	372.599	DOWN	Yes	rlmA	23S rRNA m(1)G745 methyltransferase
b1823	-0.685449	0.00109491	0.00312689	35151.8	21857.5	DOWN	Yes	cspC	stress protein%2C member of the CspA family
b1824	-0.912887	5.99468e-09	4.81986e-08	10873.1	5774.6	DOWN	Yes	yobF	DUF2527 domain-containing protein YobF
b1825	0.654923	0.0649941	0.109435	923.02	1453.13	UP	No	yebO	uncharacterized protein YebO
b1826	-4.94807	3.3622e-39	3.60657e-37	251.124	8.10604	DOWN	Yes	mgrB	PhoQ kinase inhibitor
b1827	-0.342533	0.0095283	0.0209423	1551.88	1224.09	DOWN	Yes	kdgR	DNA-binding transcriptional repressor KdgR
b1828	-0.115273	0.652963	0.736153	153.279	141.18	DOWN	No	yebQ	putative transporter YebQ
b1829	-0.195822	0.270365	0.365191	2622.78	2289.9	DOWN	No	htpX	zinc dependent endoprotease
b1830	0.287617	0.054799	0.0952734	7370.05	8995.89	UP	No	prc	tail-specific protease
b1831	0.393934	0.0219208	0.0436235	4612.12	6059.8	UP	Yes	proQ	RNA chaperone ProQ
b1832	0.182886	0.260853	0.354069	1154.72	1310.44	UP	No	msrC	free methionine-(R)-sulfoxide reductase
b1833	-0.703014	1.86908e-06	9.67082e-06	666.668	409.488	DOWN	Yes	yebS	intermembrane transport protein YebS
b1834	-0.386607	0.000964135	0.0028007	2542.65	1945.12	DOWN	Yes	yebT	intermembrane transport protein YebT
b1835	-0.26465	0.342444	0.443745	461.409	384.308	DOWN	No	rsmF	16S rRNA m(5)C1407 methyltransferase
b1836	-0.841328	0.000154598	0.000540908	2504.9	1397.81	DOWN	Yes	yebV	protein YebV
b1837	-1.38775	2.49823e-07	1.50099e-06	108.808	41.7721	DOWN	Yes	yebW	protein YebW
b1838	-1.55287	5.72782e-11	6.57728e-10	230.515	78.7438	DOWN	Yes	pphA	phosphoprotein phosphatase 1
b1839	0.143924	0.433251	0.534273	332.883	367.685	UP	No	yebY	DUF2511 domain-containing protein YebY
b1840	-0.346132	0.00875055	0.0194762	935.671	735.904	DOWN	Yes	yebZ	putative inner membrane protein
b1841	-0.646831	3.40593e-05	0.000136052	1328.13	848.551	DOWN	Yes	yobA	CopC domain-containing protein
b1842	0.0291199	0.89503	0.92904	203.773	207.636	UP	No	holE	DNA polymerase III subunit theta
b1843	-2.6551	1.30202e-49	1.97458e-47	717.969	114.075	DOWN	Yes	yobB	putative carbon-nitrogen hydrolase family protein YobB
b1844	-0.991399	2.492e-05	0.000103006	480.094	241.762	DOWN	Yes	exoX	exonuclease X
b1845	-0.792436	1.23783e-06	6.63093e-06	1677.44	968.931	DOWN	Yes	ptrB	oligopeptidase B
b1846	-0.468305	0.000468501	0.00146029	1014.38	733.354	DOWN	Yes	yebE	conserved inner membrane protein YebE
b1847	-0.690387	0.000777483	0.00231508	1256.73	778.474	DOWN	Yes	yebF	secreted protein YebF
b1848	-0.845731	5.21602e-07	2.95239e-06	2228.92	1240.63	DOWN	Yes	yebG	DNA damage-inducible protein YebG
b1849	0.269085	0.159185	0.234932	193.01	232.397	UP	No	purT	phosphoribosylglycinamide formyltransferase 2
b1850	0.188511	0.247769	0.339149	2526.48	2878.89	UP	No	eda	KHG/KDPG aldolase
b1851	-0.244361	0.209317	0.296195	1437.38	1213.07	DOWN	No	edd	phosphogluconate dehydratase
b1852	-0.400227	0.00329525	0.00829564	12455.3	9437.84	DOWN	Yes	zwf	NADP(+)-dependent glucose-6-phosphate dehydrogenase
b1853	-0.474324	0.00266158	0.00689783	2405.96	1731.55	DOWN	Yes	yebK	DNA-binding transcriptional repressor YebK
b1854	-0.568019	2.35949e-06	1.19966e-05	30908.9	20849.4	DOWN	Yes	pykA	pyruvate kinase II
b1855	-0.871142	3.78406e-11	4.44981e-10	986.92	539.628	DOWN	Yes	lpxM	myristoyl-acyl carrier protein-dependent acyltransferase
b1856	-0.0243923	0.888446	0.924825	2425.31	2384.8	DOWN	No	mepM	peptidoglycan DD-endopeptidase MepM
b1857	0.0166682	0.921936	0.947354	1015.06	1027.06	UP	No	znuA	Zn(2(+)) ABC transporter periplasmic binding protein
b1858	-0.310046	0.0502005	0.0887031	400.936	323.273	DOWN	No	znuC	Zn(2(+)) ABC transporter ATP binding subunit
b1859	-0.233697	0.146857	0.219536	252.063	214.305	DOWN	No	znuB	Zn(2(+)) ABC transporter membrane subunit
b1860	-0.468593	0.00342919	0.00857883	1631.22	1179.19	DOWN	Yes	ruvB	Holliday junction branch migration complex subunit RuvB
b1861	-0.527059	0.000331301	0.00107058	1197.41	830.897	DOWN	Yes	ruvA	Holliday junction branch migration complex subunit RuvA
b1862	-0.526138	0.554187	0.650818	5.41211	3.77239	DOWN	No	yebB	putative papain-like amidase YebB
b1863	0.0417518	0.788854	0.84712	1407.38	1448.53	UP	No	ruvC	crossover junction endodeoxyribonuclease RuvC
b1864	-0.306914	0.0681734	0.113829	4340.3	3508.9	DOWN	No	yebC	putative transcriptional regulator YebC
b1865	-0.471534	0.0366324	0.0678354	2561.67	1847.77	DOWN	Yes	nudB	dihydroneopterin triphosphate diphosphatase
b1866	-0.601968	0.00609058	0.014309	18140.3	11952.2	DOWN	Yes	aspS	aspartate--tRNA ligase
b1867	-0.448539	0.00724679	0.016591	568.724	416.925	DOWN	Yes	yecD	putative hydrolase
b1868	-0.284801	0.219295	0.307088	207.419	170.384	DOWN	No	yecE	DUF72 domain-containing protein YecE
b1869	-0.808921	4.97422e-05	0.0001919	423.614	241.826	DOWN	Yes	yecN	putative inner membrane protein
b1870	-0.433526	0.0453556	0.0813516	434.683	321.985	DOWN	Yes	cmoA	carboxy-S-adenosyl-L-methionine synthase
b1871	-0.645247	0.00225931	0.00598941	710.199	454.358	DOWN	Yes	cmoB	tRNA U34 carboxymethyltransferase
b1872	-1.00821	0.00160664	0.00439427	404.987	201.55	DOWN	Yes	torZ	trimethylamine N-oxide reductase 2
b1873	-0.453425	0.214176	0.301906	51.578	37.8768	DOWN	No	torY	cytochrome c quinol dehydrogenase TorY
b1874	-0.627429	2.85696e-05	0.000116019	497.919	322.344	DOWN	Yes	cutC	protein CutC
b1875	-0.713879	0.00088346	0.00259549	267.847	163.118	DOWN	Yes	yecM	putative metal-binding enzyme YecM
b1876	0.429879	0.0171132	0.0352028	2021.93	2723.66	UP	Yes	argS	arginine--tRNA ligase
b1877	0.715199	0.113804	0.175864	18.556	30.2181	UP	No	yecT	protein YecT
b1878	-0.853615	0.320325	0.420358	6.78073	3.80782	DOWN	No	flhE	flagellar protein
b1879	-1.442	9.79482e-10	9.10732e-09	156.666	57.6279	DOWN	Yes	flhA	flagellar biosynthesis protein FlhA
b1880	-1.47346	0.00152891	0.00420259	32.7024	11.7277	DOWN	Yes	flhB	flagellar biosynthesis protein FlhB
b1881	-0.183859	0.662227	0.742978	63.867	56.0835	DOWN	No	cheZ	chemotaxis protein CheZ
b1882	-0.983386	0.0809585	0.131531	24.6614	12.4397	DOWN	No	cheY	chemotaxis protein CheY
b1883	-0.146909	0.764379	0.828015	20.1194	18.1806	DOWN	No	cheB	protein-glutamate methylesterase/protein glutamine deamidase
b1884	0.200359	0.6792	0.758153	17.4799	20.1085	UP	No	cheR	chemotaxis protein methyltransferase
b1885	-0.731883	0.0836798	0.134956	45.5383	27.3573	DOWN	No	tap	methyl-accepting chemotaxis protein Tap
b1886	-0.534872	0.150765	0.224236	49.8804	34.6704	DOWN	No	tar	methyl-accepting chemotaxis protein Tar
b1887	-0.311739	0.579551	0.674037	29.2643	23.6409	DOWN	No	cheW	chemotaxis protein CheW
b1888	-0.349139	0.254864	0.347026	64.5436	50.87	DOWN	No	cheA	chemotaxis protein CheA
b1889	-1.01441	0.0238424	0.0468985	33.841	16.7479	DOWN	Yes	motB	motility protein B
b1890	-0.872755	0.0896666	0.142957	27.2894	15.0399	DOWN	No	motA	motility protein A
b1891	0.238103	0.333672	0.43507	211.518	249.328	UP	No	flhC	DNA-binding transcriptional dual regulator FlhC
b1892	0.6581	0.026988	0.05199	234.247	369.277	UP	Yes	flhD	DNA-binding transcriptional dual regulator FlhD
b1895	-1.43029	1.42701e-16	3.20204e-15	1405.07	521.678	DOWN	Yes	uspC	universal stress protein C
b1896	-1.22311	7.17886e-16	1.44829e-14	3172.21	1359.23	DOWN	Yes	otsA	trehalose-6-phosphate synthase
b1897	-1.0685	2.39912e-12	3.3285e-11	1757.03	837.953	DOWN	Yes	otsB	trehalose-6-phosphate phosphatase
b1900	-1.79133	2.0205e-07	1.23247e-06	392.063	113.569	DOWN	Yes	araG	arabinose ABC transporter ATP binding subunit
b1901	-1.69236	2.15428e-05	9.02286e-05	458.453	142.15	DOWN	Yes	araF	arabinose ABC transporter periplasmic binding protein
b1902	-0.716203	0.00402509	0.00990619	2674.33	1628.23	DOWN	Yes	ftnB	putative ferritin-like protein
b1904	-0.816444	0.0343091	0.0640457	38.4624	21.7741	DOWN	Yes	yecR	lipoprotein YecR
b1905	0.843902	2.41861e-06	1.22406e-05	3722.9	6681.67	UP	Yes	ftnA	ferritin iron storage protein
b1906	-0.158696	0.697057	0.771234	98.632	88.2776	DOWN	No	yecH	DUF2492 domain-containing protein YecH
b1907	1.32801	9.83409e-07	5.34615e-06	246.445	618.428	UP	Yes	tyrP	tyrosine:H(+) symporter
b1908	-0.847778	2.80685e-05	0.000114196	2395.06	1330.81	DOWN	Yes	yecA	UPF0149 family protein YecA
b1912	-0.992554	3.8886e-11	4.54843e-10	1865.34	937.783	DOWN	Yes	pgsA	phosphatidylglycerophosphate synthase
b1913	0.176302	0.218431	0.306316	3318.35	3749.48	UP	No	uvrC	excision nuclease subunit C
b1914	0.474923	0.0118553	0.0255336	1271.29	1766.46	UP	Yes	uvrY	DNA-binding transcriptional activator UvrY
b1915	-0.121396	0.740954	0.809758	33.6724	30.7752	DOWN	No	yecF	DUF2594 domain-containing protein YecF
b1916	-0.139242	0.653911	0.736466	146.903	133.163	DOWN	No	sdiA	DNA-binding transcriptional dual regulator SdiA
b1917	-0.323909	0.0334087	0.0625241	1588.14	1268.46	DOWN	Yes	tcyN	cystine ABC transporter ATP binding subunit
b1918	-0.670713	7.56264e-05	0.000281869	1975.91	1241.37	DOWN	Yes	tcyL	cystine ABC transporter membrane subunit
b1919	-1.08325	5.88409e-14	9.69222e-13	5134.21	2423.21	DOWN	Yes	dcyD	D-cysteine desulfhydrase
b1920	1.69673	0.02885	0.0550704	2450.1	7942.35	UP	Yes	tcyJ	cystine ABC transporter periplasmic binding protein
b1921	-0.756187	0.0332998	0.0623733	49.9613	29.5127	DOWN	Yes	fliZ	DNA-binding transcriptional regulator FliZ
b1922	-0.874179	0.033998	0.0635458	41.038	22.5048	DOWN	Yes	fliA	RNA polymerase%2C sigma 28 (sigma F) factor
b1923	-0.928768	1.34275e-09	1.22519e-08	780.587	410.149	DOWN	Yes	fliC	flagellar filament structural protein
b1924	-1.31858	0.00115917	0.0032933	57.1164	22.9049	DOWN	Yes	fliD	flagellar filament capping protein
b1925	-0.909448	0.143633	0.215523	14.8677	8.01328	DOWN	No	fliS	flagellar biosynthesis protein FliS
b1926	0.516231	0.530065	0.628532	7.55346	10.7747	UP	No	fliT	flagellar biosynthesis protein FliT
b1927	-0.72592	4.30209e-09	3.58345e-08	2663.15	1609.91	DOWN	Yes	amyA	alpha-amylase
b1928	-0.261203	0.135147	0.205028	773.994	645.729	DOWN	No	yedD	lipoprotein YedD
b1929	0.314857	0.315078	0.41476	4965.06	6176.04	UP	No	yedE	putative selenium transporter YedE
b1930	-0.0780432	0.777068	0.838568	1192.71	1130.1	DOWN	No	yedF	putative sulfurtransferase YedF
b1931	-0.538718	0.0351363	0.0652298	152.541	105.133	DOWN	Yes	yedK	putative SOS response-associated peptidase YedK
b1932	-1.00049	0.00382296	0.00947232	91.8695	45.8877	DOWN	Yes	yedL	putative acetyltransferase YedL
b1936	0.830663	0.267662	0.361986	4.73647	8.36721	UP	No	intG	putative defective phage integrase
b1937	-0.497875	0.594483	0.687769	6.34582	4.48784	DOWN	No	fliE	flagellar basal-body protein FliE
b1938	-0.686891	0.0630672	0.10665	45.4117	28.0096	DOWN	No	fliF	flagellar basal-body MS-ring and collar protein
b1939	-1.21917	0.00604837	0.0142326	87.8053	37.8691	DOWN	Yes	fliG	flagellar motor switch protein FliG
b1940	-1.17895	0.000686933	0.00207781	53.3815	23.5158	DOWN	Yes	fliH	flagellar biosynthesis protein FliH
b1941	-1.15091	0.000550368	0.00169267	58.0392	26.0616	DOWN	Yes	fliI	flagellum-specific ATP synthase FliI
b1942	-0.326808	0.658324	0.73992	7.31364	5.79475	DOWN	No	fliJ	flagellar biosynthesis protein FliJ
b1943	-1.14921	0.00097533	0.0028239	67.6542	30.4609	DOWN	Yes	fliK	flagellar hook-length control protein
b1944	-0.997542	0.00810736	0.0182759	59.2221	29.4937	DOWN	Yes	fliL	flagellar protein FliL
b1945	-1.29304	0.000207368	0.000703163	88.0308	36.1191	DOWN	Yes	fliM	flagellar motor switch protein FliM
b1946	-0.991716	0.136012	0.206198	15.1431	7.4993	DOWN	No	fliN	flagellar motor switch protein FliN
b1947	-0.897825	0.141986	0.213708	12.4771	6.71405	DOWN	No	fliO	flagellar biosynthesis protein FliO
b1948	-0.776442	0.23196	0.321108	13.1259	7.55245	DOWN	No	fliP	flagellar biosynthesis protein FliP
b1949	-1.90088	0.106628	0.166059	7.09116	1.94558	DOWN	No	fliQ	flagellar biosynthesis protein FliQ
b1950	0.342644	0.430354	0.531358	24.144	30.7623	UP	No	fliR	flagellar biosynthesis protein FliR
b1951	0.975677	0.020804	0.0416458	29.2798	57.7053	UP	Yes	rcsA	DNA-binding transcriptional activator RcsA
b1952	-0.477624	0.145863	0.218273	80.8055	57.8495	DOWN	No	dsrB	protein DsrB
b1953	-0.962346	0.00195324	0.00523801	701.056	359.641	DOWN	Yes	yodD	stress-induced protein
b1955	-1.85204	1.22178e-15	2.40958e-14	1276.37	353.826	DOWN	Yes	yedP	putative mannosyl-3-phosphoglycerate phosphatase
b1956	-1.09648	5.19176e-16	1.07199e-14	1185.3	554.408	DOWN	Yes	dgcQ	putative diguanylate cyclase DgcQ
b1957	-1.18019	3.12262e-07	1.83846e-06	431.613	190.307	DOWN	Yes	yodC	protein YodC
b1958	-0.732378	2.17376e-06	1.11575e-05	917.235	551.976	DOWN	Yes	yedI	conserved inner membrane protein YedI
b1959	0.229178	0.21344	0.300965	194.281	227.894	UP	No	yedA	putative transporter YedA
b1960	0.125504	0.681925	0.76023	71.4649	78.218	UP	No	vsr	DNA mismatch endonuclease of the very short patch (VSP) mismatch repair pathway
b1961	0.207162	0.225049	0.313713	982.072	1133.41	UP	No	dcm	DNA-cytosine methyltransferase
b1962	-0.596131	0.0028965	0.00743221	480.982	318.475	DOWN	Yes	yedJ	putative HD superfamily phosphohydrolase YedJ
b1963	-0.487647	0.155327	0.230242	44.9223	31.9432	DOWN	No	yedR	putative inner membrane protein
b1967	-1.84902	1.31161e-17	3.15217e-16	1865.24	518.037	DOWN	Yes	hchA	protein/nucleic acid deglycase 1
b1968	0.143722	0.548632	0.645675	199.535	220.157	UP	No	hprS	sensory histidine kinase HprS
b1969	-0.819739	0.000473466	0.00147368	112.896	63.9939	DOWN	Yes	hprR	DNA-binding transcriptional dual regulator HprR
b1970	-0.29115	0.236181	0.325925	93.4429	76.5909	DOWN	No	yedX	hydroxyisourate hydrolase/transthyretin-related protein
b1971	-1.11246	8.88986e-10	8.37208e-09	533.845	246.78	DOWN	Yes	msrP	periplasmic protein-L-methionine sulfoxide reductase catalytic subunit
b1972	-0.726657	0.00790758	0.0179081	87.2152	52.6816	DOWN	Yes	msrQ	periplasmic protein-L-methionine sulfoxide reductase heme binding subunit
b1973	0.469301	0.257643	0.350345	34.4801	47.8464	UP	No	zinT	metal-binding protein ZinT
b1974	0.855411	0.00319434	0.00806934	55.9937	101.455	UP	Yes	yodB	putative cytochrome
b1976	-1.69478	2.89793e-06	1.44831e-05	5515.22	1703.97	DOWN	Yes	mtfA	Mlc titration factor
b1978	-0.720221	3.97414e-08	2.75248e-07	853.764	518.351	DOWN	Yes	yeeJ	inverse autotransporter adhesin
b1981	-0.376671	0.0132208	0.0280624	919.643	708.095	DOWN	Yes	shiA	shikimate:H(+) symporter
b1982	-0.478096	0.00275625	0.00711803	2524.08	1812.4	DOWN	Yes	amn	AMP nucleosidase
b1983	1.48478	2.96294e-06	1.47744e-05	1389.34	3887.91	UP	Yes	yeeN	putative transcriptional regulator YeeN
b1985	-0.730835	0.00138778	0.0038532	169.77	102.226	DOWN	Yes	yeeO	FMN/FAD exporter
b1987	-0.945033	0.0174935	0.035851	274.668	142.563	DOWN	Yes	cbl	DNA-binding transcriptional activator Cbl
b1988	-0.295264	0.358276	0.459521	146.755	119.308	DOWN	No	nac	DNA-binding transcriptional dual regulator Nac
b1990	-1.33247	1.10077e-16	2.49545e-15	2072.67	823.43	DOWN	Yes	ldtA	L%2CD-transpeptidase ErfK
b1991	-0.366257	0.0268293	0.0517749	630.621	489.371	DOWN	Yes	cobT	nicotinate-nucleotide--dimethylbenzimidazole phosphoribosyltransferase
b1992	-0.154907	0.35719	0.458396	272.928	245.297	DOWN	No	cobS	cobalamin 5'-phosphate synthase
b1993	-0.300585	0.201845	0.288032	294.612	239.054	DOWN	No	cobU	cobinamide-P guanylyltransferase/cobinamide kinase
b1994	-1.01478	6.18274e-08	4.13877e-07	249.255	123.425	DOWN	Yes	insH-6	CP4-44 prophage%3B IS5 transposase and trans-activator
b1996	0.3721	0.617483	0.705741	7.31394	9.44488	UP	No	insD-3	CP4-44 prophage%3B IS2 insertion element protein InsB
b1999	-0.825312	0.00775954	0.0176091	72.1515	40.7747	DOWN	Yes	yeeP	CP4-44 prophage%3B putative GTP-binding protein
b2000	0.876814	1.28019e-10	1.38677e-09	939.469	1725.53	UP	Yes	flu	CP4-44 prophage%3B self recognizing antigen 43 (Ag43) autotransporter
b2001	-0.368536	0.174003	0.253219	133.604	103.688	DOWN	No	yeeR	CP4-44 prophage%3B inner membrane protein YeeR
b2002	-0.969625	0.0239992	0.0470778	33.2721	16.9293	DOWN	Yes	yeeS	CP4-44 prophage%3B RadC-like JAB domain-containing protein YeeS
b2003	-1.29139	0.0403277	0.0736244	21.1785	8.72699	DOWN	Yes	yeeT	CP4-44 prophage%3B DUF987 domain-containing protein YeeT
b2004	-0.598165	0.0697823	0.115769	41.9632	27.7053	DOWN	No	cbeA	CP4-44 prophage%3B cytoskeleton bundling-enhancing antitoxin CbeA
b2005	-0.556051	0.253239	0.345347	25.7884	17.4711	DOWN	No	cbtA	CP4-44 prophage%3B cytoskeleton-binding toxin CbtA
b2006	-0.128503	0.77829	0.838745	30.7738	28.1673	DOWN	No	yeeW	CP4-44 prophage%3B putative uncharacterized protein YeeW
b2007	-0.305441	0.0484192	0.0860047	2526.76	2044.35	DOWN	Yes	yeeX	DUF496 domain-containing protein YeeX
b2008	-0.988541	1.90995e-08	1.38613e-07	803.806	405.458	DOWN	Yes	yeeA	putative transporter YeeA
b2009	-1.31038	1.85798e-06	9.62472e-06	2659.69	1072.77	DOWN	Yes	sbmC	DNA gyrase inhibitor
b2010	-0.429998	0.0523512	0.0918391	194.623	144.476	DOWN	No	dacD	D-alanyl-D-alanine carboxypeptidase DacD
b2011	-0.618823	0.00588907	0.0139098	1937.23	1261.97	DOWN	Yes	sbcB	exodeoxyribonuclease I
b2012	1.36232	0.108869	0.16919	247.802	637.042	UP	No	yeeD	putative sulfurtransferase YeeD
b2013	1.55778	0.0991695	0.156046	613.733	1806.81	UP	No	yeeE	inner membrane protein YeeE
b2014	1.2883	1.22675e-09	1.12635e-08	354.402	865.157	UP	Yes	plaP	putrescine:H(+) symporter PlaP
b2015	-1.57741	7.39112e-12	9.50472e-11	690.215	231.656	DOWN	Yes	yeeY	putative DNA-binding transcriptional regulator YeeY
b2016	-0.911305	3.16637e-08	2.23526e-07	3942.13	2096.46	DOWN	Yes	yeeZ	putative epimerase YeeZ
b2017	-0.914017	4.99757e-09	4.08538e-08	456.092	242.183	DOWN	Yes	yefM	YefM antitoxin of the YoeB-YefM toxin-antitoxin pair and DNA binding transcriptional repressor
b2018	-0.418293	0.443781	0.544089	31.9382	23.8361	DOWN	No	hisL	his operon leader peptide
b2019	-1.09327	2.33324e-07	1.4115e-06	2450.92	1149.12	DOWN	Yes	hisG	ATP phosphoribosyltransferase
b2020	-1.04249	0.00017013	0.00058845	2777.45	1348.77	DOWN	Yes	hisD	histidinal/histidinol dehydrogenase
b2021	-1.00985	0.00110743	0.00315651	2199.81	1092.75	DOWN	Yes	hisC	histidinol-phosphate aminotransferase
b2022	-0.8032	0.000689909	0.00208538	2030.08	1163.78	DOWN	Yes	hisB	imidazoleglycerol-phosphate dehydratase/histidinol-phosphatase
b2023	-0.678536	0.0248657	0.0485179	650.103	406.527	DOWN	Yes	hisH	imidazole glycerol phosphate synthase subunit HisH
b2024	-0.732437	1.80754e-06	9.38555e-06	725.95	437.223	DOWN	Yes	hisA	1-(5-phosphoribosyl)-5-[(5-phosphoribosylamino)methylideneamino]imidazole-4-carboxamide isomerase
b2025	-0.505085	0.0179756	0.0367022	854.226	602.28	DOWN	Yes	hisF	imidazole glycerol phosphate synthase subunit HisF
b2026	-0.333304	0.0621266	0.105414	737.69	585.775	DOWN	No	hisI	putative bifunctional phosphoribosyl-AMP cyclohydrolase/phosphoribosyl-ATP pyrophosphatase
b2027	1.15642	1.29128e-05	5.61172e-05	1501.85	3347.23	UP	Yes	wzzB	regulator of length of O-antigen component of lipopolysaccharide chains
b2028	-0.111661	0.552783	0.649516	380.235	351.792	DOWN	No	ugd	UDP-glucose 6-dehydrogenase
b2029	0.251186	0.0758735	0.124234	16141.2	19210.6	UP	No	gnd	6-phosphogluconate dehydrogenase%2C decarboxylating
b2030	-0.498782	0.0214655	0.0427753	277.7	196.712	DOWN	Yes	insH-7	IS5 transposase and trans-activator
b2032	0.174807	0.353002	0.454148	3341.54	3771.71	UP	No	wbbK	putative lipopolysaccharide biosynthesis protein
b2033	-0.132058	0.379021	0.480246	1511.55	1379.12	DOWN	No	wbbJ	putative acyl transferase
b2034	0.346599	0.0818477	0.132682	2771.98	3524.24	UP	No	wbbI	beta-1%2C6-galactofuranosyltransferase
b2035	0.310846	0.176269	0.255937	2773.15	3439.56	UP	No	wbbH	putative O-antigen polymerase
b2036	0.691647	0.0056935	0.0135059	5938.36	9590.76	UP	Yes	glf	UDP-galactopyranose mutase
b2037	0.224199	0.230435	0.319398	1929.16	2253	UP	No	rfbX	polyisoprenol-linked O-antigen repeat unit flippase
b2038	0.131463	0.461677	0.561209	1232.25	1349.49	UP	No	rfbC	dTDP-4-dehydrorhamnose 3%2C5-epimerase
b2039	0.0027305	0.987395	0.990915	3483.37	3489.9	UP	No	rfbA	dTDP-glucose pyrophosphorylase
b2040	0.355085	0.087688	0.14039	3073.98	3931.69	UP	No	rfbD	dTDP-4-dehydrorhamnose reductase
b2041	0.575097	0.0241517	0.0473348	3331.18	4962.36	UP	Yes	rfbB	dTDP-glucose 4%2C6-dehydratase 1
b2042	0.794248	0.00130315	0.0036412	3952.92	6854.65	UP	Yes	galF	UTP:glucose-1-phosphate uridylyltransferase%2C low activity
b2043	0.25556	0.335637	0.437242	104.011	123.844	UP	No	wcaM	putative colanic acid biosynthesis protein WcaM
b2044	-0.21127	0.259788	0.352856	174.749	150.778	DOWN	No	wcaL	putative colanic biosynthesis glycosyl transferase
[truncated: 2,505 more rows]

## Sheet: LTMPR1_Tmp0_B_1_1 vs lon
Gene_IDs	log2FoldChange	pvalue	padj	Ion baseMean	LTMPR1_0_B_1_1 baseMean	Regulation	Significance	Gene_name	Gene_Description
[truncated: 4,391 more rows]
